# Supplementary material for: Twin-arginine transport complex plays an essential role in Caulobacter cell shape and viability
Source: Mol Biol Cell. 2026 Feb 13;37(3):br8. doi: 10.1091/mbc.E24-12-0578 (PMC12911857; doi:10.1091/mbc.E24-12-0578)
Supplement: Supplementary file 3 [file mbc-37-br8-s003.xlsx]

## Sheet: TatA Morphology
Data		Roundness Measurement											Tests
	Strain	JOE2719X	JOE2719G	JOE2723X	JOE2723G		Strain	JOE2719X	JOE2719G	JOE2723X	JOE2723G			tatA+ / X vs tatA+ / G
	Genotype	tatA+ / X	tatA+ / G	ΔtatA / X	ΔtatA / G		Genotype	tatA+ / X	tatA+ / G	ΔtatA / X	ΔtatA / G		p-value	0.816783
	1	0.352072	0.433365	0.284007	0.465914		Mean	0.349177	0.348132	0.349861	0.461494		Difference	0.00104471
	2	0.302488	0.405854	0.29632	0.337535		StDev	0.0558672	0.0552393	0.0517794	0.0738338			tatA+ / X vs ΔtatA / X
	3	0.365943	0.386173	0.272882	0.409891		Num	400	246	400	400		p-value	0.857518
	4	0.285441	0.332099	0.336188	0.419193		StError	0.00279336	0.00352193	0.00258897	0.00369169		Difference	0.000684003
	5	0.331135	0.255129	0.356215	0.365585									tatA+ / X vs ΔtatA / G
	6	0.302232	0.321497	0.288929	0.509707								p-value	7.82936e-98
	7	0.170726	0.316	0.338794	0.547957								Difference	0.112317
	8	0.272653	0.225603	0.361128	0.565217									tatA+ / G vs ΔtatA / X
	9	0.387431	0.427113	0.339106	0.469748								p-value	0.688089
	10	0.290968	0.360945	0.335543	0.425967								Difference	0.00172871
	11	0.235171	0.342438	0.348681	0.333807									tatA+ / G vs ΔtatA / G
	12	0.293832	0.362288	0.319563	0.433634								p-value	1.00354e-73
	13	0.418671	0.331324	0.274863	0.470113								Difference	0.113361
	14	0.361603	0.267292	0.356096	0.516215									ΔtatA / X vs ΔtatA / G
	15	0.373675	0.403041	0.337701	0.497835								p-value	7.52459e-101
	16	0.334468	0.318889	0.416076	0.417454								Difference	0.111633
	17	0.396036	0.259024	0.323018	0.439744
	18	0.450726	0.25823	0.451764	0.302142
	19	0.317327	0.373549	0.38809	0.377871
	20	0.433071	0.296213	0.378237	0.413759
	21	0.392554	0.341677	0.32644	0.422019
	22	0.338081	0.331588	0.276487	0.335036
	23	0.39897	0.321742	0.299935	0.28478
	24	0.340387	0.30155	0.266852	0.563825
	25	0.452511	0.297266	0.445783	0.399856
	26	0.347722	0.295086	0.317124	0.288604
	27	0.419591	0.400113	0.366169	0.447844
	28	0.357894	0.296818	0.35056	0.481681
	29	0.222735	0.440115	0.220287	0.537699
	30	0.402422	0.380179	0.36279	0.511769
	31	0.320885	0.307566	0.273846	0.439888
	32	0.256142	0.279769	0.252978	0.332473
	33	0.35132	0.329776	0.326686	0.504435
	34	0.421158	0.34893	0.386849	0.450974
	35	0.347065	0.413252	0.338587	0.426412
	36	0.325796	0.387994	0.331062	0.544272
	37	0.379995	0.304612	0.400343	0.285228
	38	0.301015	0.230798	0.375857	0.517372
	39	0.453233	0.295396	0.388415	0.545345
	40	0.413308	0.22721	0.41447	0.437931
	41	0.416736	0.338479	0.405741	0.516618
	42	0.407722	0.366214	0.364824	0.387847
	43	0.365476	0.299836	0.292073	0.402169
	44	0.37206	0.293421	0.286811	0.467444
	45	0.420018	0.305005	0.3245	0.545782
	46	0.418482	0.391947	0.421888	0.45215
	47	0.299235	0.346695	0.438046	0.398294
	48	0.326365	0.32168	0.352478	0.395141
	49	0.385853	0.241531	0.406199	0.501
	50	0.322657	0.328508	0.276593	0.396094
	51	0.302723	0.31975	0.364611	0.462698
	52	0.393788	0.386831	0.248377	0.412051
	53	0.244363	0.440492	0.380718	0.544057
	54	0.240718	0.280024	0.328776	0.442142
	55	0.431036	0.410714	0.411186	0.500305
	56	0.308703	0.272005	0.32009	0.453567
	57	0.32005	0.394357	0.326407	0.479012
	58	0.34797	0.441646	0.353397	0.439908
	59	0.431732	0.453543	0.43483	0.45385
	60	0.322312	0.321588	0.347058	0.354247
	61	0.33925	0.290192	0.328735	0.443972
	62	0.386718	0.365306	0.388899	0.371472
	63	0.350645	0.337576	0.273788	0.528006
	64	0.336455	0.289126	0.329369	0.414295
	65	0.24483	0.414449	0.395072	0.426938
	66	0.359882	0.31479	0.346887	0.277041
	67	0.326569	0.343526	0.417201	0.520312
	68	0.359846	0.25329	0.341272	0.462758
	69	0.498966	0.42468	0.334707	0.373336
	70	0.392378	0.412509	0.37575	0.558869
	71	0.429719	0.393059	0.352786	0.457857
	72	0.418489	0.326463	0.405649	0.412835
	73	0.36808	0.37699	0.310078	0.469032
	74	0.37784	0.400246	0.261752	0.376677
	75	0.430081	0.386263	0.365714	0.539563
	76	0.285657	0.389066	0.286758	0.490157
	77	0.370241	0.41972	0.371258	0.498979
	78	0.260767	0.342724	0.216904	0.497959
	79	0.362357	0.330852	0.352672	0.500643
	80	0.367927	0.337086	0.335823	0.595849
	81	0.32485	0.435516	0.346333	0.462063
	82	0.361474	0.411592	0.403208	0.559905
	83	0.311083	0.341004	0.3879	0.310515
	84	0.517007	0.326534	0.364352	0.373074
	85	0.377764	0.352307	0.295247	0.516913
	86	0.309998	0.285397	0.411008	0.525692
	87	0.409754	0.413744	0.299079	0.381378
	88	0.270108	0.323951	0.32333	0.321722
	89	0.310991	0.329285	0.334884	0.440279
	90	0.61045	0.309692	0.301784	0.419687
	91	0.284211	0.320593	0.390791	0.368035
	92	0.274105	0.356352	0.245362	0.414992
	93	0.320586	0.38441	0.312177	0.485355
	94	0.310273	0.343754	0.425458	0.410908
	95	0.27139	0.396764	0.301372	0.462025
	96	0.253225	0.344228	0.282396	0.362062
	97	0.319912	0.280353	0.362385	0.426977
	98	0.308937	0.332231	0.381999	0.423082
	99	0.260555	0.326692	0.423651	0.332597
	100	0.361073	0.296858	0.374125	0.319684
	101	0.350555	0.188224	0.409884	0.488943
	102	0.416244	0.31889	0.389671	0.433562
	103	0.390791	0.267022	0.337353	0.318841
	104	0.298692	0.272337	0.352509	0.34458
	105	0.336582	0.328143	0.35574	0.36956
	106	0.403595	0.327048	0.36287	0.356316
	107	0.157348	0.298729	0.397933	0.396233
	108	0.319622	0.327088	0.30046	0.478332
	109	0.376892	0.337779	0.336919	0.42043
	110	0.287393	0.342512	0.395976	0.404455
	111	0.307118	0.279502	0.327959	0.369934
	112	0.365862	0.323076	0.380408	0.421284
	113	0.346019	0.293614	0.290672	0.517113
	114	0.387219	0.308679	0.357712	0.395444
	115	0.271343	0.27591	0.351107	0.367713
	116	0.424035	0.316699	0.295649	0.531384
	117	0.34317	0.346602	0.325489	0.500112
	118	0.365251	0.278854	0.275538	0.541234
	119	0.407485	0.389597	0.225442	0.571776
	120	0.408648	0.348124	0.306826	0.45426
	121	0.387828	0.325855	0.316915	0.478826
	122	0.46778	0.365116	0.401496	0.501366
	123	0.337056	0.316321	0.407919	0.226248
	124	0.399026	0.433839	0.351548	0.432802
	125	0.384124	0.402513	0.366167	0.480407
	126	0.274786	0.414324	0.313295	0.457204
	127	0.397475	0.364365	0.297528	0.391446
	128	0.345018	0.465323	0.305929	0.462062
	129	0.402094	0.352382	0.362591	0.483511
	130	0.442935	0.319289	0.362218	0.491837
	131	0.406527	0.355871	0.391137	0.372847
	132	0.397726	0.295113	0.260521	0.495157
	133	0.383518	0.405791	0.289478	0.345284
	134	0.456141	0.394315	0.355666	0.540516
	135	0.335864	0.424584	0.316147	0.422127
	136	0.311582	0.400555	0.322636	0.505022
	137	0.341514	0.260966	0.32613	0.43603
	138	0.387609	0.379272	0.355372	0.485269
	139	0.308792	0.360563	0.254108	0.420864
	140	0.418913	0.28969	0.376525	0.461512
	141	0.361419	0.33281	0.377517	0.409592
	142	0.413794	0.332836	0.324546	0.43989
	143	0.376926	0.325917	0.257774	0.387189
	144	0.356603	0.379557	0.287622	0.373035
	145	0.286649	0.411693	0.323672	0.534646
	146	0.2987	0.404927	0.332234	0.511263
	147	0.415856	0.387558	0.353739	0.518585
	148	0.346621	0.339511	0.360396	0.466081
	149	0.422588	0.349181	0.389579	0.512229
	150	0.359431	0.44836	0.38069	0.422945
	151	0.404359	0.32246	0.372228	0.530885
	152	0.490893	0.28357	0.343862	0.549952
	153	0.427642	0.301516	0.453074	0.40966
	154	0.33731	0.355443	0.347415	0.460646
	155	0.353384	0.3648	0.469588	0.497158
	156	0.358141	0.380784	0.386949	0.536958
	157	0.392519	0.36958	0.331623	0.530059
	158	0.316983	0.433303	0.383552	0.375288
	159	0.351869	0.40353	0.361294	0.415698
	160	0.440784	0.346319	0.267464	0.479443
	161	0.364066	0.380856	0.406572	0.435769
	162	0.444898	0.404985	0.360456	0.450346
	163	0.417875	0.293496	0.344094	0.447034
	164	0.454688	0.323553	0.399123	0.452715
	165	0.332118	0.261845	0.433602	0.475719
	166	0.418652	0.359243	0.416937	0.544844
	167	0.43223	0.33755	0.39641	0.468913
	168	0.370885	0.237373	0.31698	0.502966
	169	0.327399	0.467092	0.394575	0.435499
	170	0.385178	0.418118	0.3006	0.489197
	171	0.39804	0.335548	0.31292	0.477068
	172	0.219864	0.35579	0.370638	0.475683
	173	0.242786	0.318551	0.399258	0.438471
	174	0.433197	0.297936	0.389446	0.542464
	175	0.381793	0.334404	0.414087	0.417035
	176	0.306196	0.274984	0.400607	0.494167
	177	0.355259	0.295567	0.322606	0.536112
	178	0.281355	0.327721	0.339762	0.421546
	179	0.38246	0.315333	0.409711	0.519954
	180	0.422385	0.290755	0.374303	0.531053
	181	0.305763	0.318156	0.314387	0.475979
	182	0.258667	0.369367	0.457189	0.481219
	183	0.356294	0.273283	0.451758	0.480749
	184	0.334039	0.29892	0.394795	0.437773
	185	0.394893	0.283908	0.385669	0.572499
	186	0.22686	0.394334	0.317029	0.498051
	187	0.350134	0.418724	0.385018	0.489008
	188	0.410996	0.375803	0.333591	0.422394
	189	0.318125	0.372347	0.362929	0.39015
	190	0.38854	0.371174	0.353599	0.423115
	191	0.328116	0.346738	0.345422	0.428941
	192	0.418231	0.405375	0.289387	0.591711
	193	0.300024	0.400517	0.388963	0.496512
	194	0.364075	0.354297	0.306628	0.355258
	195	0.348185	0.364474	0.386317	0.388608
	196	0.235016	0.391656	0.315166	0.318479
	197	0.349645	0.398897	0.346342	0.450284
	198	0.406526	0.341016	0.352213	0.307691
	199	0.299444	0.318342	0.377628	0.436754
	200	0.395464	0.438036	0.256336	0.498251
	201	0.328365	0.359885	0.346736	0.454232
	202	0.338575	0.310576	0.306444	0.365868
	203	0.408505	0.314838	0.361953	0.360654
	204	0.484138	0.371667	0.373363	0.533502
	205	0.331515	0.407961	0.409517	0.490458
	206	0.376831	0.386504	0.274562	0.390108
	207	0.409837	0.314579	0.250795	0.311036
	208	0.321472	0.304769	0.297641	0.425951
	209	0.322505	0.291134	0.363242	0.509667
	210	0.33361	0.35712	0.261772	0.334513
	211	0.363836	0.401888	0.348148	0.414918
	212	0.319998	0.535306	0.414974	0.492569
	213	0.395822	0.3005	0.229567	0.554608
	214	0.346939	0.289158	0.41027	0.429266
	215	0.338902	0.357952	0.305625	0.523243
	216	0.321463	0.369179	0.346864	0.560389
	217	0.410628	0.392644	0.364475	0.323955
	218	0.367549	0.397107	0.295898	0.328944
	219	0.335072	0.31747	0.299354	0.575852
	220	0.334781	0.285787	0.407656	0.507848
	221	0.373165	0.275028	0.385695	0.531394
	222	0.406346	0.417946	0.285809	0.566125
	223	0.432891	0.473998	0.445472	0.513448
	224	0.353269	0.378634	0.37209	0.575072
	225	0.278008	0.439638	0.268616	0.490924
	226	0.376564	0.42276	0.279855	0.484457
	227	0.350204	0.411688	0.40222	0.541056
	228	0.356268	0.380372	0.26991	0.523337
	229	0.412487	0.405264	0.344054	0.412132
	230	0.366459	0.359826	0.303818	0.56286
	231	0.345762	0.425086	0.441553	0.52434
	232	0.299845	0.443266	0.369502	0.449337
	233	0.313779	0.347946	0.31282	0.474656
	234	0.396351	0.373155	0.336046	0.531045
	235	0.454795	0.343302	0.298966	0.514991
	236	0.332625	0.320509	0.327483	0.46374
	237	0.313539	0.292434	0.338908	0.475281
	238	0.332097	0.352502	0.28075	0.419426
	239	0.364002	0.406011	0.299637	0.529309
	240	0.354714	0.42329	0.483984	0.536737
	241	0.383677	0.33958	0.419351	0.517347
	242	0.392388	0.42033	0.314925	0.474826
	243	0.374779	0.44801	0.358448	0.571132
	244	0.303985	0.241632	0.393126	0.537459
	245	0.329873	0.314244	0.397932	0.356762
	246	0.359222	0.262879	0.348107	0.434131
	247	0.428517		0.388235	0.561836
	248	0.311452		0.320548	0.470177
	249	0.302318		0.311715	0.465891
	250	0.397026		0.407882	0.463362
	251	0.332774		0.320017	0.548865
	252	0.402536		0.326528	0.465383
	253	0.297772		0.349846	0.590782
	254	0.372401		0.385273	0.541055
	255	0.283333		0.332295	0.596025
	256	0.342068		0.306597	0.540816
	257	0.288999		0.375069	0.427369
	258	0.263168		0.296656	0.41519
	259	0.197399		0.301315	0.495242
	260	0.376103		0.345741	0.611138
	261	0.335247		0.348052	0.34948
	262	0.357099		0.289164	0.58521
	263	0.367395		0.392253	0.37853
	264	0.392868		0.280771	0.606503
	265	0.371844		0.36368	0.416867
	266	0.39132		0.304107	0.574572
	267	0.341357		0.242807	0.409114
	268	0.360125		0.335596	0.431342
	269	0.349471		0.334397	0.463591
	270	0.355605		0.248333	0.473188
	271	0.414474		0.36994	0.419647
	272	0.294819		0.288589	0.517082
	273	0.350411		0.269999	0.454884
	274	0.27805		0.302325	0.545097
	275	0.307438		0.363012	0.502034
	276	0.2738		0.412739	0.435068
	277	0.319035		0.305512	0.435612
	278	0.377935		0.323968	0.459883
	279	0.416526		0.429761	0.525227
	280	0.29591		0.366303	0.320003
	281	0.345618		0.367612	0.485096
	282	0.280423		0.441848	0.47884
	283	0.36233		0.285628	0.421855
	284	0.285246		0.386076	0.52324
	285	0.321984		0.387372	0.414012
	286	0.319242		0.398137	0.402289
	287	0.323038		0.419	0.527047
	288	0.372675		0.320117	0.604239
	289	0.393079		0.354979	0.37722
	290	0.319148		0.344026	0.466484
	291	0.278231		0.397402	0.336712
	292	0.267774		0.351162	0.449087
	293	0.329376		0.350719	0.530305
	294	0.345881		0.411816	0.35176
	295	0.329169		0.320441	0.417162
	296	0.323548		0.325686	0.438706
	297	0.354333		0.362938	0.411159
	298	0.280601		0.445254	0.418715
	299	0.251682		0.299791	0.45743
	300	0.245206		0.3841	0.498526
	301	0.31527		0.326087	0.512729
	302	0.270514		0.295729	0.607703
	303	0.348445		0.299815	0.438956
	304	0.282636		0.301737	0.549712
	305	0.306698		0.329184	0.580813
	306	0.411779		0.377105	0.399117
	307	0.361735		0.426102	0.402008
	308	0.317693		0.440063	0.562263
	309	0.286455		0.310792	0.564892
	310	0.386143		0.371037	0.454829
	311	0.283866		0.400854	0.461756
	312	0.352587		0.380936	0.535108
	313	0.364864		0.21694	0.434728
	314	0.337042		0.425646	0.593094
	315	0.402836		0.368493	0.59041
	316	0.33493		0.326328	0.435076
	317	0.3271		0.436118	0.329649
	318	0.343691		0.420069	0.455298
	319	0.304021		0.291794	0.530049
	320	0.267524		0.328657	0.436298
	321	0.350954		0.314475	0.551699
	322	0.386073		0.297129	0.468633
	323	0.350737		0.423002	0.47862
	324	0.316096		0.28632	0.377328
	325	0.390567		0.46887	0.556719
	326	0.370317		0.379217	0.369763
	327	0.332214		0.357518	0.431654
	328	0.364648		0.345659	0.584346
	329	0.256655		0.445957	0.292239
	330	0.408618		0.328088	0.447468
	331	0.250636		0.284774	0.5344
	332	0.333692		0.38124	0.429017
	333	0.369492		0.388802	0.462305
	334	0.251668		0.418433	0.414668
	335	0.387024		0.324877	0.534936
	336	0.319629		0.343326	0.57816
	337	0.346144		0.393883	0.492094
	338	0.349305		0.39094	0.496461
	339	0.35642		0.335497	0.584096
	340	0.334265		0.363879	0.545212
	341	0.350161		0.341042	0.348753
	342	0.339843		0.402419	0.436516
	343	0.306934		0.378364	0.547072
	344	0.383594		0.33772	0.545889
	345	0.355879		0.340884	0.5611
	346	0.368598		0.39996	0.534845
	347	0.356617		0.42433	0.528248
	348	0.396295		0.383144	0.487062
	349	0.365201		0.398653	0.382275
	350	0.386912		0.371754	0.439371
	351	0.311804		0.344055	0.50933
	352	0.227945		0.325427	0.423539
	353	0.340721		0.30802	0.430113
	354	0.354775		0.413171	0.552588
	355	0.346893		0.309077	0.451154
	356	0.405465		0.362962	0.499235
	357	0.279291		0.410826	0.349714
	358	0.326425		0.388632	0.406597
	359	0.322795		0.384402	0.5117
	360	0.410476		0.332125	0.508744
	361	0.37483		0.412472	0.492769
	362	0.2757		0.392035	0.41753
	363	0.335731		0.323437	0.373337
	364	0.420439		0.379102	0.536469
	365	0.447761		0.247113	0.31872
	366	0.391217		0.244646	0.298396
	367	0.366744		0.350721	0.464129
	368	0.341607		0.307659	0.379879
	369	0.349005		0.298003	0.385846
	370	0.330847		0.313543	0.444757
	371	0.273333		0.321855	0.43083
	372	0.348148		0.372718	0.467824
	373	0.38023		0.422307	0.364676
	374	0.310992		0.353435	0.482312
	375	0.309612		0.281059	0.480933
	376	0.360454		0.224574	0.495382
	377	0.316378		0.450973	0.41931
	378	0.32848		0.370194	0.439014
	379	0.384739		0.425538	0.568087
	380	0.390665		0.342951	0.619933
	381	0.347109		0.34373	0.532174
	382	0.283535		0.302994	0.628126
	383	0.314636		0.438041	0.441416
	384	0.347245		0.309944	0.514163
	385	0.405645		0.294893	0.442308
	386	0.354128		0.240214	0.490011
	387	0.38157		0.330297	0.509456
	388	0.311104		0.417583	0.48419
	389	0.37484		0.402791	0.518631
	390	0.349959		0.418531	0.338533
	391	0.39415		0.367108	0.470427
	392	0.317536		0.4015	0.607489
	393	0.272718		0.379822	0.461992
	394	0.256862		0.420217	0.388537
	395	0.323841		0.36157	0.484004
	396	0.262835		0.327255	0.560401
	397	0.337219		0.388685	0.514813
	398	0.242692		0.441238	0.531569
	399	0.367676		0.425362	0.588677
	400	0.344361		0.350246	0.399734

## Sheet: TatB Morphology
Data		Roundness Measurement											Tests
	Strain	JOE2758X	JOE2758G	JOE2475X	JOE2475G		Strain	JOE2758X	JOE2758G	JOE2475X	JOE2475G			tatB+ / X vs tatB+ / G
	Genotype	tatB+ / X	tatB+ / G	ΔtatB / X	ΔtatB / G		Genotype	tatB+ / X	tatB+ / G	ΔtatB / X	ΔtatB / G		p-value	1.84893e-12
	1	0.526838	0.316707	0.354539	0.459534		Mean	0.32873	0.299324	0.327839	0.426221		Difference	0.0294068
	2	0.502359	0.312601	0.307218	0.453351		StDev	0.0571557	0.0393823	0.0407468	0.0848194			tatB+ / X vs ΔtatB / X
	3	0.481271	0.353137	0.321659	0.28899		Num	399	254	258	400		p-value	0.828058
	4	0.481023	0.270513	0.35076	0.503611		StError	0.00286136	0.00247107	0.00253678	0.00424097		Difference	0.000891282
	5	0.48043	0.311968	0.309808	0.307705									tatB+ / X vs ΔtatB / G
	6	0.472845	0.256271	0.311431	0.363047								p-value	5.99051e-67
	7	0.469497	0.285474	0.284708	0.409142								Difference	0.0974908
	8	0.469187	0.23352	0.297803	0.265796									tatB+ / G vs ΔtatB / X
	9	0.468823	0.33336	0.297567	0.358908								p-value	5.87338e-15
	10	0.465882	0.354083	0.309689	0.495185								Difference	0.0285155
	11	0.463791	0.294284	0.302279	0.418044									tatB+ / G vs ΔtatB / G
	12	0.459121	0.310877	0.370629	0.461364								p-value	1.26338e-82
	13	0.457512	0.285843	0.31374	0.473651								Difference	0.126898
	14	0.456069	0.335727	0.293716	0.350575									ΔtatB / X vs ΔtatB / G
	15	0.449564	0.316749	0.323208	0.527161								p-value	6.24774e-56
	16	0.436617	0.210418	0.332227	0.442142								Difference	0.0983821
	17	0.433199	0.251756	0.290192	0.517736
	18	0.430554	0.304901	0.303166	0.561498
	19	0.429203	0.262232	0.345297	0.405444
	20	0.429102	0.329229	0.35817	0.413997
	21	0.426721	0.344444	0.340502	0.522805
	22	0.42564	0.318982	0.310871	0.386105
	23	0.424687	0.31182	0.282189	0.233522
	24	0.423225	0.236209	0.262295	0.275883
	25	0.421669	0.303903	0.313552	0.427511
	26	0.420454	0.321516	0.247008	0.568485
	27	0.420397	0.281608	0.282585	0.527971
	28	0.420268	0.307799	0.304715	0.465749
	29	0.414198	0.260334	0.269828	0.441424
	30	0.412698	0.340402	0.279642	0.472989
	31	0.412177	0.33923	0.317958	0.468876
	32	0.410395	0.363219	0.363785	0.410171
	33	0.410163	0.313425	0.257016	0.288652
	34	0.407895	0.31213	0.337492	0.376175
	35	0.407791	0.256874	0.255123	0.450371
	36	0.407519	0.376566	0.341051	0.447367
	37	0.406037	0.323697	0.293223	0.27028
	38	0.404728	0.230531	0.32414	0.443666
	39	0.402653	0.261677	0.281655	0.503936
	40	0.402021	0.302797	0.376525	0.469191
	41	0.401996	0.335684	0.336413	0.457621
	42	0.399926	0.303513	0.394346	0.567976
	43	0.399604	0.305757	0.313772	0.413482
	44	0.398311	0.343861	0.299548	0.39737
	45	0.396538	0.295354	0.364015	0.381134
	46	0.396188	0.305552	0.375268	0.31999
	47	0.394569	0.306173	0.353503	0.430972
	48	0.394374	0.27351	0.324709	0.486289
	49	0.393772	0.228313	0.272676	0.465236
	50	0.392307	0.302013	0.391382	0.489517
	51	0.391958	0.288023	0.278903	0.295764
	52	0.391669	0.242991	0.286074	0.420981
	53	0.391393	0.307207	0.368456	0.446522
	54	0.390833	0.317799	0.318854	0.299118
	55	0.389948	0.248702	0.323968	0.441488
	56	0.388724	0.264828	0.256698	0.322072
	57	0.388489	0.351127	0.269919	0.454022
	58	0.388335	0.287728	0.312445	0.453637
	59	0.388298	0.330943	0.361501	0.448612
	60	0.387664	0.398646	0.276077	0.375236
	61	0.387201	0.3392	0.34551	0.423798
	62	0.385422	0.276893	0.283156	0.561226
	63	0.385084	0.287488	0.352746	0.530991
	64	0.380836	0.387079	0.315114	0.40015
	65	0.3807	0.283729	0.352845	0.544314
	66	0.380253	0.315981	0.317658	0.429837
	67	0.380229	0.280382	0.307356	0.529498
	68	0.379597	0.341397	0.279456	0.460294
	69	0.378591	0.356329	0.328862	0.433964
	70	0.378586	0.317216	0.297723	0.340158
	71	0.378367	0.21881	0.300523	0.515584
	72	0.377916	0.203135	0.308336	0.294938
	73	0.377044	0.32363	0.383708	0.491976
	74	0.376072	0.327827	0.407189	0.493942
	75	0.375886	0.39964	0.355704	0.377665
	76	0.3757	0.268498	0.375802	0.56573
	77	0.37498	0.338654	0.31932	0.449434
	78	0.374489	0.2745	0.34907	0.570226
	79	0.374363	0.332828	0.328637	0.383553
	80	0.373082	0.279383	0.321377	0.434895
	81	0.371092	0.319447	0.325951	0.402212
	82	0.370623	0.315414	0.310089	0.389256
	83	0.370056	0.422103	0.292285	0.528666
	84	0.369521	0.240066	0.317137	0.586697
	85	0.369345	0.393188	0.272465	0.44889
	86	0.369203	0.27376	0.320673	0.533647
	87	0.369026	0.287979	0.351805	0.45797
	88	0.368947	0.378379	0.337276	0.313195
	89	0.367271	0.311152	0.290203	0.4932
	90	0.366216	0.297707	0.323095	0.523412
	91	0.366104	0.332091	0.336527	0.336499
	92	0.365004	0.301521	0.357668	0.409879
	93	0.36418	0.282268	0.357029	0.33437
	94	0.363445	0.208472	0.281657	0.320485
	95	0.362671	0.274807	0.329051	0.234821
	96	0.362375	0.254727	0.268644	0.379032
	97	0.361765	0.266438	0.366998	0.311973
	98	0.361537	0.303041	0.344568	0.404295
	99	0.36133	0.233876	0.323252	0.512735
	100	0.36062	0.233903	0.354212	0.42159
	101	0.360195	0.311905	0.3979	0.319377
	102	0.3595	0.290812	0.421955	0.383625
	103	0.359076	0.268753	0.348763	0.210231
	104	0.358251	0.258376	0.363933	0.487928
	105	0.357906	0.320213	0.315309	0.429814
	106	0.357863	0.342966	0.285674	0.348074
	107	0.357028	0.291328	0.308185	0.469858
	108	0.35693	0.401418	0.308909	0.461693
	109	0.356915	0.320377	0.318316	0.463615
	110	0.356761	0.31052	0.351248	0.336975
	111	0.355959	0.333035	0.338938	0.351723
	112	0.355884	0.316675	0.285244	0.342594
	113	0.355671	0.274345	0.38095	0.258776
	114	0.355651	0.26242	0.357097	0.538829
	115	0.355288	0.286889	0.333756	0.480565
	116	0.354929	0.315379	0.351327	0.480403
	117	0.354699	0.323992	0.335107	0.427877
	118	0.354668	0.301013	0.297689	0.404578
	119	0.354383	0.229287	0.322245	0.411017
	120	0.354289	0.349193	0.33957	0.561792
	121	0.354095	0.29244	0.351226	0.550592
	122	0.353362	0.320747	0.300386	0.552399
	123	0.352249	0.337343	0.414037	0.303992
	124	0.351711	0.267417	0.354372	0.549487
	125	0.351036	0.303435	0.385735	0.258999
	126	0.350656	0.258363	0.324522	0.416924
	127	0.349988	0.280817	0.279826	0.434551
	128	0.349666	0.250975	0.435934	0.454668
	129	0.34947	0.323382	0.337503	0.482299
	130	0.3492	0.322137	0.328242	0.341961
	131	0.348117	0.255238	0.391891	0.545993
	132	0.348033	0.336124	0.376892	0.485512
	133	0.347709	0.300128	0.365116	0.279854
	134	0.347666	0.283206	0.362007	0.524588
	135	0.34719	0.331349	0.394001	0.512483
	136	0.347164	0.253763	0.372162	0.509571
	137	0.346911	0.251523	0.341462	0.489666
	138	0.346864	0.365564	0.396263	0.561217
	139	0.346689	0.224127	0.316177	0.270695
	140	0.346482	0.342986	0.329531	0.372391
	141	0.346098	0.316537	0.408716	0.406772
	142	0.34583	0.266412	0.356789	0.467367
	143	0.345813	0.256966	0.369639	0.457922
	144	0.345001	0.29178	0.337838	0.29832
	145	0.344963	0.316751	0.377456	0.458449
	146	0.344945	0.34893	0.372531	0.500456
	147	0.343794	0.315461	0.377952	0.305862
	148	0.34326	0.327411	0.352184	0.280723
	149	0.343175	0.371867	0.348645	0.405011
	150	0.343164	0.313723	0.351336	0.536181
	151	0.343064	0.314736	0.31134	0.517336
	152	0.34282	0.275512	0.331185	0.297013
	153	0.342809	0.290535	0.297919	0.455271
	154	0.341662	0.319469	0.379149	0.324997
	155	0.341299	0.277729	0.328388	0.363705
	156	0.340249	0.415864	0.282982	0.51038
	157	0.340007	0.334775	0.26226	0.437826
	158	0.339783	0.332404	0.3802	0.536768
	159	0.33907	0.28872	0.316387	0.518245
	160	0.339007	0.375281	0.418885	0.391389
	161	0.338441	0.329399	0.358408	0.387837
	162	0.338078	0.311471	0.383672	0.318382
	163	0.337518	0.258408	0.399084	0.313477
	164	0.337171	0.271583	0.35132	0.388034
	165	0.337012	0.290369	0.428735	0.567187
	166	0.336751	0.328059	0.386679	0.383603
	167	0.336717	0.278098	0.333737	0.480975
	168	0.33621	0.325598	0.292273	0.358497
	169	0.336201	0.291014	0.347938	0.28706
	170	0.335769	0.242595	0.293946	0.420286
	171	0.335615	0.312416	0.458576	0.413774
	172	0.335297	0.295766	0.3638	0.396008
	173	0.335263	0.254899	0.359457	0.409652
	174	0.334998	0.276158	0.325568	0.544727
	175	0.334613	0.292575	0.409019	0.497724
	176	0.334551	0.315959	0.345478	0.403663
	177	0.334414	0.311532	0.335178	0.313261
	178	0.334161	0.280364	0.32842	0.351158
	179	0.333962	0.342898	0.358875	0.3336
	180	0.333538	0.224633	0.257235	0.428852
	181	0.333435	0.270148	0.308191	0.478678
	182	0.33341	0.269492	0.256126	0.410525
	183	0.333335	0.312589	0.400284	0.363839
	184	0.33325	0.292039	0.368713	0.468881
	185	0.332897	0.320671	0.277674	0.520056
	186	0.332865	0.287745	0.374399	0.489162
	187	0.332855	0.308931	0.324665	0.426614
	188	0.332735	0.279045	0.256234	0.37098
	189	0.332644	0.352285	0.304465	0.472064
	190	0.332587	0.288606	0.292969	0.541989
	191	0.331417	0.29758	0.353235	0.437299
	192	0.330696	0.274169	0.309751	0.383804
	193	0.330174	0.272529	0.324124	0.542783
	194	0.330161	0.253433	0.28449	0.486931
	195	0.329975	0.270452	0.240756	0.302963
	196	0.329815	0.279843	0.276047	0.262742
	197	0.329782	0.30138	0.303052	0.296502
	198	0.32941	0.252514	0.319055	0.403195
	199	0.328211	0.32179	0.376372	0.331473
	200	0.328135	0.336944	0.312125	0.504633
	201	0.327822	0.32248	0.349584	0.463801
	202	0.327752	0.281082	0.382401	0.39198
	203	0.327616	0.242318	0.289583	0.316648
	204	0.327221	0.300146	0.339319	0.359614
	205	0.327142	0.279784	0.346242	0.411296
	206	0.326669	0.276844	0.278245	0.468191
	207	0.326399	0.302615	0.291436	0.430713
	208	0.325791	0.25391	0.258492	0.55403
	209	0.325081	0.298586	0.253143	0.393991
	210	0.324216	0.30997	0.263982	0.474149
	211	0.323985	0.25038	0.32559	0.382814
	212	0.32354	0.222034	0.36335	0.309313
	213	0.323099	0.245638	0.323377	0.320895
	214	0.322845	0.280329	0.325585	0.38285
	215	0.32282	0.295122	0.287334	0.266127
	216	0.32267	0.308803	0.272995	0.489885
	217	0.322478	0.228822	0.324157	0.295525
	218	0.321188	0.298344	0.230948	0.346748
	219	0.320596	0.277391	0.336857	0.449634
	220	0.32041	0.323561	0.289373	0.53228
	221	0.319325	0.246356	0.31852	0.363037
	222	0.319267	0.310441	0.313411	0.520827
	223	0.319186	0.241972	0.26416	0.351489
	224	0.319121	0.342224	0.3009	0.562079
	225	0.318813	0.293536	0.323661	0.342405
	226	0.318559	0.282022	0.317294	0.482865
	227	0.318441	0.306523	0.342946	0.347265
	228	0.317978	0.335	0.3752	0.395597
	229	0.316204	0.317817	0.299178	0.32874
	230	0.316131	0.366083	0.302671	0.363525
	231	0.316035	0.338075	0.276875	0.302546
	232	0.315679	0.333773	0.33665	0.293093
	233	0.315135	0.286567	0.258757	0.546077
	234	0.314721	0.348978	0.311897	0.497059
	235	0.314234	0.331461	0.278976	0.343273
	236	0.314231	0.264906	0.37288	0.446671
	237	0.313862	0.320055	0.281711	0.288808
	238	0.313585	0.284525	0.381703	0.478114
	239	0.313164	0.252135	0.317752	0.362822
	240	0.312821	0.339502	0.353312	0.473013
	241	0.312611	0.313617	0.325797	0.42605
	242	0.312305	0.262023	0.394096	0.298129
	243	0.312053	0.274475	0.290971	0.484488
	244	0.311128	0.321074	0.274082	0.540616
	245	0.31058	0.269188	0.337526	0.412694
	246	0.310241	0.247642	0.370763	0.370494
	247	0.310227	0.334088	0.297055	0.376413
	248	0.309781	0.244801	0.2943	0.511072
	249	0.309762	0.36786	0.295754	0.411897
	250	0.308987	0.295964	0.350558	0.253872
	251	0.308695	0.302344	0.340371	0.488058
	252	0.308126	0.259193	0.320056	0.384366
	253	0.307836	0.305242	0.323224	0.523099
	254	0.307735	0.296283	0.375329	0.520142
	255	0.307555		0.340059	0.508677
	256	0.307487		0.361806	0.549339
	257	0.307453		0.30065	0.419343
	258	0.307337		0.280154	0.368383
	259	0.306639			0.295156
	260	0.306186			0.264154
	261	0.305867			0.313249
	262	0.304238			0.445758
	263	0.304157			0.445812
	264	0.304047			0.489127
	265	0.304039			0.505702
	266	0.303924			0.496013
	267	0.303803			0.341263
	268	0.303717			0.405182
	269	0.303482			0.421117
	270	0.30298			0.406314
	271	0.302572			0.343449
	272	0.301261			0.411469
	273	0.300977			0.553478
	274	0.30091			0.535528
	275	0.300884			0.485544
	276	0.299744			0.446368
	277	0.298976			0.394682
	278	0.298924			0.490793
	279	0.298469			0.49134
	280	0.297623			0.409471
	281	0.297559			0.474256
	282	0.2971			0.489691
	283	0.296808			0.36577
	284	0.29659			0.334305
	285	0.296405			0.264491
	286	0.296119			0.406431
	287	0.296118			0.282911
	288	0.29607			0.283626
	289	0.294426			0.449482
	290	0.294245			0.396125
	291	0.293749			0.40559
	292	0.293383			0.275752
	293	0.292698			0.528483
	294	0.292531			0.429616
	295	0.292423			0.316106
	296	0.291839			0.551473
	297	0.291708			0.56331
	298	0.291082			0.555057
	299	0.290749			0.416864
	300	0.290704			0.301895
	301	0.289352			0.285001
	302	0.289173			0.386024
	303	0.28852			0.557626
	304	0.288036			0.465826
	305	0.287155			0.517622
	306	0.286981			0.450315
	307	0.286643			0.552621
	308	0.286254			0.560241
	309	0.286171			0.531682
	310	0.28604			0.46507
	311	0.285587			0.485521
	312	0.284783			0.376957
	313	0.283922			0.429523
	314	0.282726			0.513707
	315	0.282655			0.396001
	316	0.281087			0.342458
	317	0.280549			0.33902
	318	0.280541			0.3712
	319	0.27987			0.412905
	320	0.278705			0.470248
	321	0.277949			0.405917
	322	0.277462			0.457722
	323	0.276133			0.521443
	324	0.27587			0.485205
	325	0.275723			0.363886
	326	0.275575			0.49162
	327	0.275498			0.503628
	328	0.274995			0.4952
	329	0.27477			0.454878
	330	0.27452			0.370523
	331	0.274493			0.559219
	332	0.274449			0.449774
	333	0.27442			0.444167
	334	0.274393			0.524249
	335	0.274384			0.465481
	336	0.274102			0.484112
	337	0.273623			0.384643
	338	0.271439			0.568272
	339	0.270124			0.309449
	340	0.269709			0.52591
	341	0.268576			0.343676
	342	0.268384			0.448642
	343	0.266477			0.442541
	344	0.26609			0.388488
	345	0.26537			0.388663
	346	0.265189			0.403968
	347	0.264512			0.5136
	348	0.264445			0.49055
	349	0.264171			0.571659
	350	0.263971			0.202487
	351	0.263655			0.495866
	352	0.261891			0.39284
	353	0.261752			0.458217
	354	0.261716			0.526077
	355	0.261141			0.338986
	356	0.261097			0.409789
	357	0.260704			0.433871
	358	0.259567			0.549679
	359	0.258206			0.56192
	360	0.256938			0.438452
	361	0.255382			0.357089
	362	0.255205			0.382034
	363	0.254207			0.361832
	364	0.253076			0.39078
	365	0.252949			0.361312
	366	0.25237			0.545953
	367	0.252325			0.258962
	368	0.252204			0.396068
	369	0.251651			0.471303
	370	0.250707			0.407921
	371	0.248475			0.431058
	372	0.248473			0.522834
	373	0.248169			0.443485
	374	0.247196			0.356703
	375	0.247154			0.32245
	376	0.245952			0.429797
	377	0.243936			0.415211
	378	0.242252			0.354376
	379	0.241779			0.437592
	380	0.241032			0.527635
	381	0.240419			0.536943
	382	0.239823			0.529493
	383	0.238629			0.281367
	384	0.23765			0.45888
	385	0.237132			0.31275
	386	0.235738			0.450402
	387	0.233865			0.485797
	388	0.232577			0.438914
	389	0.225763			0.550183
	390	0.223346			0.379397
	391	0.217844			0.407954
	392	0.217416			0.51629
	393	0.213042			0.498798
	394	0.212698			0.547922
	395	0.206991			0.474221
	396	0.201143			0.560379
	397	0.194611			0.465314
	398	0.194135			0.287335
	399	0.186559			0.468558
	400				0.329093

## Sheet: TatC Morphology
Data		Roundness Measurement											Tests
	Strain	JOE2332X	JOE2332G	JOE2357X	JOE2357G		Strain	JOE2332X	JOE2332G	JOE2357X	JOE2357G			tatC+ / X vs tatC+ / G
	Genotype	tatC+ / X	tatC+ / G	ΔtatC / X	ΔtatC / G		Genotype	tatC+ / X	tatC+ / G	ΔtatC / X	ΔtatC / G		p-value	2.65466e-21
	1	0.275391	0.286979	0.290951	0.31724		Mean	0.335908	0.304169	0.329203	0.461666		Difference	0.0317397
	2	0.237163	0.331941	0.238212	0.568703		StDev	0.0539749	0.0363904	0.0545789	0.108803			tatC+ / X vs ΔtatC / X
	3	0.361519	0.295478	0.277072	0.644376		Num	400	400	400	340		p-value	0.0809984
	4	0.324733	0.365548	0.311365	0.635892		StError	0.00269875	0.00181952	0.00272895	0.00590065		Difference	0.00670554
	5	0.429432	0.358852	0.354135	0.366516									tatC+ / X vs ΔtatC / G
	6	0.298591	0.340143	0.242565	0.529749								p-value	1.82689e-73
	7	0.328339	0.268737	0.224696	0.570631								Difference	0.125758
	8	0.352228	0.336154	0.323915	0.273339									tatC+ / G vs ΔtatC / X
	9	0.352548	0.334964	0.263691	0.525527								p-value	6.56954e-14
	10	0.328263	0.259051	0.326756	0.496463								Difference	0.0250342
	11	0.32848	0.327758	0.288531	0.353679									tatC+ / G vs ΔtatC / G
	12	0.373937	0.268781	0.241354	0.631222								p-value	1.70164e-113
	13	0.282639	0.331229	0.313812	0.514605								Difference	0.157498
	14	0.248931	0.336385	0.414445	0.426947									ΔtatC / X vs ΔtatC / G
	15	0.316592	0.268778	0.273585	0.660431								p-value	2.33976e-79
	16	0.366404	0.383894	0.276888	0.372045								Difference	0.132463
	17	0.374996	0.288229	0.374797	0.530978
	18	0.36104	0.239082	0.308591	0.361406
	19	0.282048	0.289564	0.31227	0.345875
	20	0.34564	0.307664	0.303963	0.513811
	21	0.27533	0.354989	0.195076	0.328072
	22	0.301975	0.279136	0.292825	0.557563
	23	0.333276	0.346087	0.238897	0.588893
	24	0.287338	0.304198	0.275331	0.578651
	25	0.26574	0.294077	0.462789	0.486021
	26	0.336392	0.327564	0.269492	0.575802
	27	0.336404	0.347506	0.339263	0.52509
	28	0.271589	0.305562	0.333598	0.361307
	29	0.323738	0.302764	0.374448	0.547401
	30	0.29686	0.291139	0.275701	0.460542
	31	0.316792	0.259731	0.312627	0.552317
	32	0.225523	0.270655	0.339037	0.560499
	33	0.288512	0.333358	0.230975	0.54129
	34	0.27646	0.256764	0.32384	0.506611
	35	0.292679	0.287484	0.280609	0.255792
	36	0.249598	0.310155	0.268316	0.577359
	37	0.291683	0.258504	0.289577	0.528765
	38	0.294916	0.278291	0.387647	0.322984
	39	0.310343	0.34187	0.310247	0.491538
	40	0.302772	0.355121	0.33013	0.496215
	41	0.32329	0.257369	0.271523	0.516359
	42	0.335497	0.298105	0.384412	0.683738
	43	0.298653	0.265331	0.26023	0.593947
	44	0.325954	0.351214	0.334652	0.60463
	45	0.342574	0.32119	0.30632	0.627745
	46	0.290484	0.265582	0.300863	0.252538
	47	0.288994	0.323552	0.320146	0.432806
	48	0.249674	0.269793	0.295516	0.508504
	49	0.31289	0.362731	0.281013	0.468297
	50	0.263977	0.341064	0.295902	0.458708
	51	0.246975	0.281117	0.315836	0.526205
	52	0.348833	0.298423	0.261783	0.521164
	53	0.307275	0.230771	0.237131	0.469657
	54	0.248332	0.285604	0.378155	0.434546
	55	0.356632	0.376338	0.340453	0.379858
	56	0.376205	0.28929	0.246547	0.508833
	57	0.336778	0.280689	0.313913	0.46859
	58	0.29754	0.32481	0.285452	0.572762
	59	0.239941	0.281151	0.320291	0.504904
	60	0.369054	0.391801	0.302991	0.449034
	61	0.308685	0.314639	0.322681	0.554934
	62	0.348239	0.330281	0.288121	0.535889
	63	0.348715	0.316067	0.277044	0.410992
	64	0.291404	0.292107	0.2795	0.583705
	65	0.369037	0.265309	0.24868	0.213042
	66	0.246789	0.312295	0.261565	0.467988
	67	0.31947	0.284684	0.239587	0.556825
	68	0.286336	0.291259	0.267101	0.268704
	69	0.273637	0.294396	0.306295	0.391016
	70	0.300709	0.33136	0.287633	0.4425
	71	0.36282	0.31333	0.278916	0.437245
	72	0.343475	0.3198	0.396004	0.485894
	73	0.288773	0.319489	0.304898	0.347122
	74	0.497991	0.366058	0.312207	0.535023
	75	0.371666	0.302098	0.280282	0.238035
	76	0.306936	0.310821	0.233235	0.297375
	77	0.357832	0.327676	0.382828	0.490704
	78	0.25967	0.345926	0.328783	0.506014
	79	0.25837	0.366701	0.326359	0.417396
	80	0.257762	0.300978	0.353428	0.354608
	81	0.328251	0.271956	0.261926	0.442317
	82	0.336645	0.25777	0.248769	0.390609
	83	0.342061	0.316194	0.282114	0.325523
	84	0.391377	0.385219	0.279122	0.947529
	85	0.30261	0.300394	0.408449	0.487993
	86	0.387822	0.328204	0.256475	0.571157
	87	0.270208	0.35352	0.340131	0.50425
	88	0.281334	0.260405	0.278783	0.636153
	89	0.38683	0.316471	0.277638	0.434608
	90	0.323394	0.286421	0.356623	0.407678
	91	0.375016	0.33961	0.310344	0.579015
	92	0.40105	0.297452	0.375104	0.629926
	93	0.421397	0.315328	0.280116	0.478682
	94	0.390842	0.254502	0.269585	0.35891
	95	0.354194	0.309603	0.257392	0.371154
	96	0.31773	0.308523	0.242387	0.512463
	97	0.377235	0.246143	0.385659	0.339153
	98	0.305717	0.319102	0.320273	0.439834
	99	0.358711	0.34444	0.40831	0.47617
	100	0.405828	0.311767	0.298225	0.414635
	101	0.452871	0.336079	0.332211	0.448436
	102	0.295245	0.311715	0.236994	0.54645
	103	0.312983	0.381761	0.283867	0.245849
	104	0.388096	0.395979	0.303779	0.379975
	105	0.282435	0.281909	0.29062	0.46785
	106	0.28046	0.236192	0.276857	0.388316
	107	0.355271	0.349128	0.400531	0.501808
	108	0.332907	0.346669	0.273194	0.304637
	109	0.329504	0.259491	0.393844	0.450928
	110	0.333452	0.34243	0.311222	0.453093
	111	0.35397	0.298484	0.379484	0.471725
	112	0.365595	0.285294	0.349186	0.563166
	113	0.397745	0.299248	0.301724	0.581581
	114	0.384983	0.369055	0.348468	0.451235
	115	0.400255	0.301733	0.274718	0.653308
	116	0.353784	0.348284	0.287096	0.451879
	117	0.318388	0.289964	0.348623	0.254235
	118	0.375462	0.341237	0.309153	0.486272
	119	0.32251	0.272476	0.273029	0.561817
	120	0.346399	0.32596	0.293556	0.336824
	121	0.291172	0.332542	0.280235	0.544745
	122	0.406063	0.295923	0.341458	0.532205
	123	0.34004	0.264595	0.375009	0.541375
	124	0.441406	0.321716	0.252974	0.561197
	125	0.427812	0.300438	0.332033	0.445348
	126	0.392377	0.291328	0.250354	0.543118
	127	0.362933	0.3032	0.35369	0.497104
	128	0.384299	0.379845	0.210666	0.271365
	129	0.357822	0.338276	0.3343	0.275748
	130	0.359787	0.286617	0.297494	0.530381
	131	0.278825	0.31529	0.323883	0.448516
	132	0.320451	0.358929	0.295129	0.41611
	133	0.320199	0.32239	0.237863	0.456418
	134	0.396669	0.366652	0.284364	0.526275
	135	0.390021	0.275467	0.27695	0.55011
	136	0.344967	0.272927	0.332524	0.6635
	137	0.298778	0.312592	0.311439	0.617609
	138	0.427354	0.304041	0.322246	0.537257
	139	0.378775	0.290438	0.247781	0.552579
	140	0.3486	0.268515	0.308554	0.285196
	141	0.322295	0.274881	0.355701	0.318143
	142	0.276498	0.235545	0.262364	0.465785
	143	0.295104	0.284451	0.228652	0.542447
	144	0.301543	0.295114	0.329013	0.452923
	145	0.379557	0.277823	0.282991	0.4643
	146	0.306456	0.221396	0.311153	0.501134
	147	0.275489	0.29697	0.374478	0.353267
	148	0.323397	0.332213	0.333621	0.609067
	149	0.371775	0.288108	0.287465	0.606484
	150	0.419955	0.353535	0.345418	0.375603
	151	0.224636	0.291264	0.322324	0.381893
	152	0.284952	0.313387	0.312665	0.469361
	153	0.408301	0.297552	0.280411	0.462963
	154	0.470554	0.319113	0.374721	0.438698
	155	0.450193	0.292496	0.24561	0.519249
	156	0.325948	0.26699	0.306437	0.579185
	157	0.372906	0.327131	0.327534	0.306144
	158	0.340194	0.3277	0.306574	0.271517
	159	0.258105	0.311613	0.340046	0.377515
	160	0.360628	0.330051	0.317494	0.455329
	161	0.299543	0.33659	0.30477	0.543896
	162	0.403386	0.254249	0.364957	0.290594
	163	0.300555	0.260105	0.341865	0.542529
	164	0.294915	0.208883	0.327265	0.605842
	165	0.349971	0.285759	0.316169	0.483741
	166	0.277329	0.314465	0.382294	0.476409
	167	0.389278	0.291104	0.294518	0.532922
	168	0.359776	0.357058	0.351285	0.340688
	169	0.298744	0.347511	0.28864	0.699163
	170	0.309025	0.333365	0.340078	0.560489
	171	0.279576	0.271671	0.259817	0.571525
	172	0.387804	0.301379	0.340556	0.373471
	173	0.3758	0.248099	0.380595	0.52927
	174	0.288096	0.296002	0.379776	0.364006
	175	0.245653	0.334547	0.295745	0.460406
	176	0.357272	0.294197	0.403708	0.535836
	177	0.296398	0.289128	0.318389	0.538052
	178	0.355113	0.341835	0.338696	0.36584
	179	0.354694	0.278585	0.363187	0.598178
	180	0.221387	0.325305	0.33106	0.583703
	181	0.311023	0.244065	0.267039	0.393537
	182	0.291161	0.264648	0.319006	0.343089
	183	0.333187	0.336963	0.376996	0.345561
	184	0.270194	0.28928	0.294535	0.305558
	185	0.363694	0.264519	0.290276	0.543847
	186	0.360958	0.328533	0.262778	0.563586
	187	0.444134	0.28955	0.334955	0.258811
	188	0.369119	0.28724	0.314761	0.679358
	189	0.33415	0.308364	0.362423	0.560906
	190	0.373617	0.226509	0.248725	0.631758
	191	0.316691	0.262555	0.276878	0.447649
	192	0.327038	0.281164	0.341873	0.351329
	193	0.336192	0.297428	0.267275	0.496039
	194	0.41309	0.290172	0.280298	0.574772
	195	0.346003	0.281734	0.304256	0.471149
	196	0.265669	0.281106	0.275134	0.423403
	197	0.30504	0.29282	0.4199	0.230531
	198	0.396965	0.29027	0.327244	0.25209
	199	0.357884	0.27417	0.348097	0.500028
	200	0.385422	0.337034	0.359784	0.461486
	201	0.320421	0.276023	0.336005	0.33624
	202	0.327801	0.270866	0.259754	0.531811
	203	0.310936	0.263502	0.369082	0.569489
	204	0.282141	0.383551	0.371363	0.34589
	205	0.346924	0.226153	0.262481	0.48584
	206	0.448258	0.253331	0.36882	0.450606
	207	0.295856	0.328509	0.244403	0.553733
	208	0.360749	0.315784	0.312047	0.419325
	209	0.328554	0.276408	0.294108	0.564035
	210	0.31605	0.256661	0.302188	0.3505
	211	0.318395	0.329398	0.354939	0.51993
	212	0.356596	0.323026	0.351219	0.57702
	213	0.336857	0.217183	0.287797	0.464397
	214	0.343573	0.298082	0.279349	0.523935
	215	0.432671	0.340136	0.253051	0.51992
	216	0.392596	0.265876	0.3609	0.293694
	217	0.316119	0.290986	0.384895	0.507876
	218	0.28188	0.224243	0.350494	0.63356
	219	0.35583	0.299489	0.303848	0.711701
	220	0.352188	0.387045	0.377563	0.576462
	221	0.336447	0.268053	0.378027	0.343935
	222	0.305424	0.281686	0.40852	0.359006
	223	0.285709	0.269083	0.388351	0.499503
	224	0.271212	0.310183	0.380988	0.467403
	225	0.418822	0.307676	0.345692	0.293362
	226	0.378231	0.27468	0.325843	0.301279
	227	0.279475	0.300988	0.325525	0.317277
	228	0.384476	0.295448	0.308437	0.474067
	229	0.254281	0.312678	0.241952	0.495002
	230	0.313955	0.336484	0.324081	0.292674
	231	0.309022	0.287944	0.329972	0.647129
	232	0.371624	0.306231	0.278143	0.418213
	233	0.251475	0.262391	0.462809	0.408732
	234	0.366041	0.309005	0.422063	0.356599
	235	0.359882	0.286677	0.451057	0.473315
	236	0.335916	0.277952	0.380332	0.483961
	237	0.384345	0.330022	0.308263	0.569905
	238	0.430198	0.301201	0.457952	0.456725
	239	0.278129	0.335123	0.416582	0.670653
	240	0.264792	0.258915	0.30691	0.532385
	241	0.290323	0.317764	0.311708	0.36083
	242	0.341256	0.270278	0.373457	0.58855
	243	0.283745	0.28464	0.393503	0.37226
	244	0.285359	0.309581	0.399134	0.455018
	245	0.354022	0.324242	0.331329	0.53662
	246	0.251429	0.34086	0.302319	0.45813
	247	0.405811	0.355376	0.34685	0.264993
	248	0.411589	0.291045	0.332634	0.549895
	249	0.324697	0.318703	0.390722	0.446842
	250	0.26731	0.253307	0.372972	0.340383
	251	0.394077	0.302202	0.313915	0.426308
	252	0.428099	0.326176	0.285349	0.478361
	253	0.464855	0.262959	0.420053	0.505965
	254	0.29541	0.241378	0.21107	0.335372
	255	0.394085	0.296379	0.388669	0.561297
	256	0.278502	0.267051	0.306229	0.447476
	257	0.315899	0.297531	0.419377	0.312498
	258	0.276984	0.316344	0.363187	0.437708
	259	0.30177	0.357339	0.340073	0.28869
	260	0.32567	0.290745	0.409363	0.465589
	261	0.313954	0.31227	0.36779	0.335394
	262	0.292107	0.349452	0.406019	0.275738
	263	0.339732	0.326133	0.478351	0.550142
	264	0.288611	0.244147	0.278041	0.303239
	265	0.391187	0.316656	0.327551	0.527721
	266	0.338376	0.341971	0.35477	0.409741
	267	0.303662	0.348119	0.313599	0.512123
	268	0.362773	0.36001	0.347959	0.507536
	269	0.326883	0.29364	0.433306	0.280575
	270	0.330938	0.36012	0.41424	0.395023
	271	0.383018	0.301396	0.363752	0.501503
	272	0.256529	0.283634	0.323351	0.50533
	273	0.3755	0.255896	0.335508	0.355604
	274	0.319378	0.330605	0.339279	0.575103
	275	0.290667	0.277282	0.347721	0.233125
	276	0.316972	0.282496	0.339517	0.442699
	277	0.29244	0.321349	0.464421	0.504725
	278	0.300878	0.302995	0.40181	0.410271
	279	0.309852	0.304587	0.329603	0.519356
	280	0.334544	0.286916	0.340239	0.33257
	281	0.411524	0.355489	0.362836	0.57419
	282	0.338305	0.282477	0.366382	0.445975
	283	0.338522	0.32694	0.316981	0.549291
	284	0.289737	0.370873	0.290823	0.43658
	285	0.29987	0.307333	0.417663	0.516451
	286	0.316139	0.307055	0.324442	0.675455
	287	0.528579	0.324761	0.313694	0.456818
	288	0.422961	0.311302	0.379368	0.388109
	289	0.344375	0.345996	0.393787	0.312978
	290	0.429331	0.327807	0.393417	0.402737
	291	0.256484	0.336707	0.426314	0.461457
	292	0.322719	0.277355	0.313145	0.284349
	293	0.321323	0.284786	0.400255	0.432154
	294	0.308575	0.232636	0.380885	0.259419
	295	0.294728	0.276042	0.394306	0.381208
	296	0.364096	0.229415	0.373701	0.386304
	297	0.334086	0.303116	0.349123	0.386754
	298	0.306735	0.277298	0.405117	0.298793
	299	0.315349	0.299302	0.354856	0.414641
	300	0.36176	0.280079	0.346223	0.335361
	301	0.295417	0.305131	0.403564	0.332714
	302	0.359925	0.246915	0.291851	0.517236
	303	0.346238	0.335435	0.383414	0.642488
	304	0.42221	0.289595	0.314505	0.347158
	305	0.374807	0.250389	0.330593	0.532865
	306	0.386404	0.238777	0.293796	0.466774
	307	0.36301	0.305878	0.269436	0.504668
	308	0.363903	0.321829	0.264149	0.472304
	309	0.470897	0.213235	0.276904	0.387589
	310	0.333688	0.287307	0.28043	0.38944
	311	0.288635	0.257863	0.301818	0.394654
	312	0.353636	0.273611	0.374869	0.577726
	313	0.410793	0.342731	0.343842	0.633008
	314	0.323525	0.292654	0.349536	0.414832
	315	0.34289	0.281911	0.427517	0.441472
	316	0.283592	0.25481	0.354185	0.560295
	317	0.245993	0.262713	0.367955	0.547946
	318	0.321884	0.300882	0.358813	0.454693
	319	0.441858	0.347716	0.456371	0.404936
	320	0.418082	0.253272	0.387035	0.41444
	321	0.400363	0.362096	0.395372	0.348585
	322	0.458844	0.335233	0.365198	0.50652
	323	0.299368	0.386484	0.388661	0.260949
	324	0.311196	0.268694	0.41435	0.487982
	325	0.304369	0.334002	0.33313	0.443067
	326	0.330307	0.322685	0.356415	0.468277
	327	0.345745	0.332968	0.380134	0.487539
	328	0.374219	0.275192	0.231962	0.286432
	329	0.277225	0.325726	0.370062	0.554678
	330	0.22409	0.328636	0.457193	0.440382
	331	0.290467	0.273607	0.403165	0.494441
	332	0.392703	0.305662	0.249182	0.470466
	333	0.326355	0.266325	0.241127	0.487345
	334	0.373602	0.342835	0.278904	0.602373
	335	0.270353	0.239542	0.341248	0.502519
	336	0.307651	0.253505	0.290943	0.351936
	337	0.279796	0.350815	0.356158	0.37134
	338	0.393485	0.286079	0.38871	0.306647
	339	0.36337	0.303052	0.32646	0.59053
	340	0.352382	0.343662	0.317996	0.435445
	341	0.391068	0.257876	0.34672
	342	0.329688	0.246524	0.416839
	343	0.458993	0.283122	0.381133
	344	0.417053	0.29651	0.318308
	345	0.274721	0.265432	0.355988
	346	0.372361	0.329959	0.505831
	347	0.355101	0.33605	0.323891
	348	0.344472	0.394035	0.401399
	349	0.363783	0.338492	0.327061
	350	0.366005	0.315277	0.364719
	351	0.356105	0.310055	0.308552
	352	0.369864	0.307083	0.325006
	353	0.486486	0.291572	0.423991
	354	0.231312	0.342471	0.346291
	355	0.333208	0.288204	0.381473
	356	0.337631	0.264133	0.326657
	357	0.304509	0.292105	0.337328
	358	0.322596	0.295173	0.385323
	359	0.351447	0.300512	0.327643
	360	0.279132	0.313278	0.420773
	361	0.301309	0.334123	0.454646
	362	0.289167	0.259055	0.373171
	363	0.322363	0.309243	0.27305
	364	0.287024	0.321733	0.213848
	365	0.467134	0.322914	0.364646
	366	0.369135	0.270265	0.368157
	367	0.371707	0.304979	0.318959
	368	0.430799	0.279187	0.305353
	369	0.317266	0.380339	0.308401
	370	0.354528	0.415988	0.261015
	371	0.358005	0.330574	0.325816
	372	0.352056	0.249652	0.360103
	373	0.346128	0.300096	0.406276
	374	0.303858	0.330304	0.312773
	375	0.32253	0.333268	0.375706
	376	0.42532	0.338858	0.353932
	377	0.316193	0.346193	0.358152
	378	0.207943	0.329687	0.358029
	379	0.279864	0.264191	0.419597
	380	0.259029	0.272622	0.228054
	381	0.349639	0.319603	0.366423
	382	0.35372	0.305492	0.367821
	383	0.304831	0.315024	0.354553
	384	0.32804	0.344317	0.461851
	385	0.332164	0.344484	0.384299
	386	0.395408	0.299005	0.302195
	387	0.359722	0.336084	0.330999
	388	0.356548	0.26581	0.389577
	389	0.230996	0.250821	0.381106
	390	0.273046	0.335176	0.246794
	391	0.356191	0.289788	0.371175
	392	0.432942	0.339536	0.320489
	393	0.357128	0.282364	0.285
	394	0.265023	0.287006	0.314079
	395	0.205283	0.378204	0.363245
	396	0.479908	0.34618	0.366232
	397	0.402701	0.300967	0.430492
	398	0.460961	0.289087	0.243212
	399	0.311935	0.373085	0.234071
	400	0.36134	0.32728	0.36294

## Sheet: PBP2 Morphology
Data		Roundness Measurement											Tests
	Strain	JOE7294X	JOE7294G	JOE7298X	JOE7298G		Strain	JOE7294X	JOE7294G	JOE7298X	JOE7298G			pbp2+ / X vs pbp2+ / G
	Genotype	pbp2+ / X	pbp2+ / G	Δpbp2 / X	Δpbp2 / G		Genotype	pbp2+ / X	pbp2+ / G	Δpbp2 / X	Δpbp2 / G		p-value	0.603856
	1	0.250454	0.31606	0.368047	0.290781		Mean	0.321391	0.319424	0.317885	0.366892		Difference	0.00196662
	2	0.4213	0.33952	0.319349	0.419803		StDev	0.0537605	0.0534004	0.0543366	0.0808103			pbp2+ / X vs Δpbp2 / X
	3	0.304272	0.311236	0.292847	0.35374		Num	400	400	400	400		p-value	0.35921
	4	0.271142	0.301807	0.277377	0.302297		StError	0.00268802	0.00267002	0.00271683	0.00404051		Difference	0.00350618
	5	0.319876	0.301809	0.296946	0.481166									pbp2+ / X vs Δpbp2 / G
	6	0.271192	0.33129	0.300833	0.334388								p-value	6.89557e-20
	7	0.352886	0.291234	0.330571	0.226401								Difference	0.0455013
	8	0.354556	0.32052	0.364903	0.390472									pbp2+ / G vs Δpbp2 / X
	9	0.389522	0.275991	0.41301	0.358298								p-value	0.686197
	10	0.363421	0.268584	0.321427	0.407977								Difference	0.00153957
	11	0.286515	0.305913	0.319666	0.435178									pbp2+ / G vs Δpbp2 / G
	12	0.340359	0.272245	0.317724	0.389538								p-value	1.7121e-21
	13	0.289576	0.296303	0.270557	0.427994								Difference	0.0474679
	14	0.267516	0.296766	0.299524	0.34964									Δpbp2 / X vs Δpbp2 / G
	15	0.262285	0.300705	0.291845	0.433327								p-value	1.62252e-22
	16	0.418223	0.265842	0.327606	0.29412								Difference	0.0490075
	17	0.262765	0.306134	0.303345	0.394756
	18	0.327223	0.321735	0.225386	0.293764
	19	0.280199	0.285468	0.299419	0.466174
	20	0.262477	0.323124	0.330848	0.436292
	21	0.271305	0.284595	0.465285	0.465217
	22	0.300663	0.292354	0.350809	0.27983
	23	0.302416	0.297955	0.300941	0.311108
	24	0.328893	0.298892	0.256997	0.419861
	25	0.308646	0.267048	0.255375	0.458779
	26	0.380886	0.291842	0.330719	0.512692
	27	0.291034	0.27626	0.26617	0.480357
	28	0.299891	0.335794	0.216968	0.252445
	29	0.339264	0.30461	0.277339	0.353579
	30	0.327266	0.289586	0.292622	0.455209
	31	0.287418	0.341648	0.327504	0.252891
	32	0.310041	0.366467	0.299748	0.309362
	33	0.229522	0.303999	0.318207	0.229636
	34	0.285478	0.278003	0.298322	0.367146
	35	0.314781	0.269767	0.291272	0.330731
	36	0.357117	0.223082	0.289187	0.419332
	37	0.357996	0.272542	0.238081	0.372209
	38	0.335706	0.305965	0.26663	0.430259
	39	0.35682	0.245838	0.31657	0.34993
	40	0.36476	0.264017	0.259411	0.397446
	41	0.309743	0.348829	0.435155	0.467702
	42	0.321662	0.282605	0.24993	0.289272
	43	0.296508	0.285494	0.29749	0.392473
	44	0.340853	0.268556	0.313136	0.349129
	45	0.318214	0.249739	0.291564	0.338137
	46	0.26498	0.234189	0.344214	0.304548
	47	0.284759	0.292306	0.366022	0.439181
	48	0.434271	0.24373	0.255557	0.42808
	49	0.357903	0.266137	0.297657	0.645328
	50	0.259586	0.297451	0.279058	0.352082
	51	0.220044	0.265636	0.316501	0.376013
	52	0.315108	0.296526	0.311263	0.329951
	53	0.295311	0.283861	0.289255	0.318544
	54	0.306542	0.349417	0.24229	0.507685
	55	0.245134	0.251294	0.303193	0.355377
	56	0.314096	0.339403	0.235084	0.273317
	57	0.254357	0.280107	0.339329	0.322927
	58	0.29458	0.296279	0.257257	0.320154
	59	0.312943	0.285078	0.264128	0.295391
	60	0.300528	0.230164	0.287253	0.242559
	61	0.251728	0.301599	0.323771	0.345963
	62	0.267215	0.277325	0.356594	0.406942
	63	0.340843	0.250371	0.293921	0.308636
	64	0.260436	0.238578	0.278569	0.318435
	65	0.267431	0.295595	0.292062	0.293053
	66	0.334815	0.306306	0.30574	0.448906
	67	0.37701	0.289263	0.383785	0.314804
	68	0.313893	0.259451	0.248105	0.380136
	69	0.283414	0.239352	0.30897	0.317608
	70	0.218793	0.287867	0.296508	0.282047
	71	0.243786	0.298991	0.287624	0.296979
	72	0.271321	0.238234	0.386224	0.261784
	73	0.244759	0.261224	0.25662	0.365634
	74	0.205172	0.291385	0.261622	0.51867
	75	0.176752	0.276718	0.247506	0.24342
	76	0.296691	0.288315	0.264888	0.253255
	77	0.256968	0.326215	0.309829	0.368592
	78	0.353924	0.26253	0.302318	0.526944
	79	0.313694	0.304658	0.287535	0.411916
	80	0.237191	0.316501	0.271768	0.403461
	81	0.259254	0.325004	0.368751	0.338129
	82	0.286885	0.259986	0.292754	0.408544
	83	0.271932	0.28529	0.362892	0.472751
	84	0.309725	0.339225	0.301786	0.584833
	85	0.29146	0.335067	0.348755	0.388986
	86	0.23435	0.344658	0.326608	0.348522
	87	0.249582	0.321635	0.29339	0.256161
	88	0.231833	0.336924	0.334469	0.346801
	89	0.327416	0.28588	0.281212	0.444603
	90	0.265454	0.326375	0.253421	0.291478
	91	0.276845	0.239969	0.310888	0.278488
	92	0.285435	0.256832	0.271205	0.346509
	93	0.179182	0.280074	0.264945	0.354623
	94	0.429863	0.272482	0.311749	0.288932
	95	0.32759	0.342661	0.271316	0.495952
	96	0.267517	0.246469	0.303067	0.27706
	97	0.330715	0.286716	0.391255	0.470614
	98	0.38832	0.243612	0.28382	0.257344
	99	0.354327	0.276944	0.436572	0.294793
	100	0.348983	0.267652	0.335832	0.262497
	101	0.327842	0.318578	0.305956	0.353954
	102	0.379207	0.310568	0.357391	0.332025
	103	0.27764	0.293048	0.231902	0.509274
	104	0.263857	0.218253	0.301666	0.376602
	105	0.377902	0.336705	0.375794	0.317924
	106	0.417678	0.337652	0.312717	0.374054
	107	0.334173	0.378584	0.407778	0.230067
	108	0.284843	0.270422	0.231552	0.408898
	109	0.383505	0.38093	0.226793	0.374375
	110	0.379258	0.29443	0.262667	0.184642
	111	0.372378	0.302636	0.329289	0.338154
	112	0.373065	0.307786	0.336447	0.578148
	113	0.349889	0.256247	0.255316	0.352762
	114	0.339414	0.267651	0.288997	0.34275
	115	0.429713	0.317061	0.280269	0.359655
	116	0.290419	0.274768	0.329343	0.372534
	117	0.343269	0.30241	0.359291	0.373003
	118	0.282599	0.415691	0.293762	0.411938
	119	0.304688	0.278808	0.234556	0.393295
	120	0.310472	0.307865	0.281535	0.402341
	121	0.230773	0.283527	0.290386	0.329056
	122	0.214267	0.319074	0.386623	0.292576
	123	0.322723	0.363136	0.410183	0.510544
	124	0.314136	0.326087	0.348102	0.353935
	125	0.31278	0.323994	0.299858	0.461504
	126	0.338068	0.311211	0.324514	0.37369
	127	0.354089	0.299201	0.327339	0.456547
	128	0.370883	0.207141	0.356284	0.3773
	129	0.213188	0.261222	0.312635	0.305962
	130	0.26611	0.381627	0.321866	0.323093
	131	0.299419	0.396611	0.244912	0.310438
	132	0.225204	0.303838	0.313025	0.313834
	133	0.341998	0.275691	0.346245	0.302449
	134	0.364201	0.299243	0.31194	0.439147
	135	0.324007	0.334551	0.241317	0.360005
	136	0.312732	0.280163	0.345872	0.291053
	137	0.30949	0.230107	0.309156	0.380759
	138	0.300426	0.283839	0.252947	0.266972
	139	0.295432	0.259763	0.361627	0.248744
	140	0.333711	0.327433	0.399452	0.206786
	141	0.319157	0.277281	0.448275	0.403616
	142	0.310449	0.310851	0.404373	0.551541
	143	0.327674	0.282725	0.362758	0.343793
	144	0.261373	0.305513	0.355136	0.279219
	145	0.307995	0.312553	0.331415	0.4591
	146	0.349948	0.274495	0.34663	0.311898
	147	0.363722	0.306539	0.289761	0.435681
	148	0.316924	0.248106	0.355204	0.302971
	149	0.304849	0.321231	0.32407	0.311836
	150	0.22314	0.320299	0.424527	0.319109
	151	0.341749	0.258853	0.343067	0.310559
	152	0.388866	0.210658	0.279446	0.196593
	153	0.307172	0.345508	0.346998	0.278652
	154	0.319378	0.265672	0.323019	0.30471
	155	0.357876	0.295446	0.314118	0.316524
	156	0.302257	0.371328	0.372675	0.443433
	157	0.343397	0.309549	0.35988	0.4042
	158	0.330272	0.265987	0.488017	0.476191
	159	0.366849	0.307597	0.34625	0.447292
	160	0.390848	0.246179	0.377951	0.364586
	161	0.351627	0.356151	0.34872	0.295436
	162	0.314473	0.239403	0.32322	0.51441
	163	0.289227	0.21551	0.313317	0.494871
	164	0.322168	0.345865	0.35211	0.39723
	165	0.299852	0.281881	0.307882	0.409914
	166	0.379219	0.375715	0.405353	0.342327
	167	0.294582	0.309478	0.35664	0.272107
	168	0.333577	0.310729	0.390391	0.282005
	169	0.360601	0.396021	0.460189	0.369775
	170	0.355725	0.326227	0.286861	0.264045
	171	0.282871	0.349407	0.233843	0.266673
	172	0.303788	0.306339	0.263721	0.191519
	173	0.346919	0.302951	0.2811	0.226512
	174	0.400163	0.283738	0.339006	0.447434
	175	0.254017	0.304213	0.28468	0.35226
	176	0.327259	0.347435	0.433487	0.299317
	177	0.447698	0.366283	0.347635	0.412141
	178	0.358198	0.355621	0.346285	0.429248
	179	0.355556	0.30441	0.313796	0.244955
	180	0.293053	0.345556	0.328076	0.324266
	181	0.222972	0.323528	0.429811	0.3784
	182	0.278963	0.37769	0.382517	0.352805
	183	0.283936	0.339613	0.318694	0.391571
	184	0.292326	0.346385	0.304522	0.27991
	185	0.365804	0.419696	0.404228	0.44277
	186	0.397877	0.310163	0.434602	0.466531
	187	0.261427	0.370284	0.419828	0.264316
	188	0.27362	0.368811	0.385499	0.231717
	189	0.381751	0.410362	0.294673	0.303795
	190	0.33848	0.421808	0.278656	0.50264
	191	0.39348	0.30379	0.338431	0.294728
	192	0.321526	0.322727	0.305164	0.375273
	193	0.300558	0.369174	0.299664	0.32561
	194	0.396693	0.398732	0.294037	0.310024
	195	0.343164	0.340203	0.296968	0.33202
	196	0.2826	0.261577	0.458267	0.301252
	197	0.290691	0.325061	0.280475	0.31193
	198	0.302006	0.297447	0.270711	0.451238
	199	0.314849	0.421445	0.210841	0.454198
	200	0.346669	0.305314	0.315225	0.283525
	201	0.319033	0.441982	0.471504	0.287005
	202	0.32017	0.394887	0.365011	0.342187
	203	0.305948	0.31417	0.384954	0.33373
	204	0.282042	0.414114	0.308262	0.338394
	205	0.340341	0.33977	0.37854	0.404508
	206	0.308117	0.37567	0.382618	0.525447
	207	0.365165	0.367508	0.26195	0.390295
	208	0.44087	0.261894	0.415554	0.396549
	209	0.317987	0.375056	0.400453	0.370665
	210	0.254811	0.347222	0.330306	0.449596
	211	0.332445	0.250805	0.291246	0.400241
	212	0.409222	0.406484	0.435202	0.472339
	213	0.412467	0.357652	0.277935	0.450962
	214	0.192597	0.381255	0.242744	0.288445
	215	0.334405	0.416508	0.355463	0.379748
	216	0.266771	0.356198	0.326692	0.491052
	217	0.262359	0.477135	0.354909	0.572219
	218	0.389844	0.283094	0.333853	0.417944
	219	0.485318	0.369628	0.334226	0.276618
	220	0.305495	0.322419	0.313389	0.477512
	221	0.367639	0.306724	0.410618	0.408971
	222	0.261227	0.329446	0.354471	0.325777
	223	0.287167	0.360781	0.359285	0.429614
	224	0.370949	0.31612	0.338301	0.379165
	225	0.336755	0.261798	0.364562	0.458307
	226	0.288225	0.338584	0.32405	0.256916
	227	0.332532	0.365839	0.289273	0.305681
	228	0.377736	0.277832	0.280414	0.401623
	229	0.340043	0.331217	0.315566	0.433221
	230	0.314501	0.28726	0.364447	0.375786
	231	0.349994	0.334389	0.404537	0.265754
	232	0.372056	0.364652	0.325148	0.297346
	233	0.37803	0.279564	0.32644	0.383
	234	0.344375	0.326377	0.368654	0.387243
	235	0.336328	0.341185	0.351015	0.363796
	236	0.333887	0.336853	0.273081	0.311287
	237	0.412895	0.250616	0.380305	0.297692
	238	0.30826	0.3758	0.347162	0.346705
	239	0.352369	0.463465	0.40262	0.350123
	240	0.261303	0.289707	0.358785	0.496509
	241	0.352913	0.261159	0.415656	0.445766
	242	0.262825	0.353344	0.283903	0.417387
	243	0.221552	0.330357	0.389595	0.470825
	244	0.3155	0.338017	0.368166	0.354318
	245	0.401862	0.393114	0.317647	0.451859
	246	0.378865	0.333896	0.387928	0.304682
	247	0.248939	0.28412	0.421721	0.40842
	248	0.293155	0.346519	0.348865	0.46393
	249	0.381701	0.275339	0.322833	0.284189
	250	0.260035	0.266488	0.391448	0.386542
	251	0.360331	0.294903	0.356918	0.333391
	252	0.400412	0.332362	0.407495	0.457942
	253	0.205868	0.327475	0.31658	0.384874
	254	0.318945	0.392848	0.458199	0.432199
	255	0.338551	0.435135	0.422206	0.506389
	256	0.38137	0.371386	0.298144	0.41074
	257	0.41054	0.28575	0.313449	0.312521
	258	0.377701	0.400329	0.402568	0.384084
	259	0.38346	0.316211	0.407394	0.314316
	260	0.428372	0.326785	0.414137	0.339507
	261	0.338686	0.268187	0.364015	0.286322
	262	0.368377	0.212345	0.346305	0.326798
	263	0.321134	0.376737	0.369822	0.509997
	264	0.285795	0.358847	0.25803	0.259264
	265	0.249176	0.396927	0.251436	0.330043
	266	0.472318	0.339127	0.372188	0.51597
	267	0.348295	0.328529	0.413989	0.371467
	268	0.320486	0.368174	0.405738	0.210484
	269	0.337148	0.352716	0.385959	0.277179
	270	0.393541	0.368261	0.313989	0.370264
	271	0.308091	0.322871	0.428343	0.307992
	272	0.324989	0.365782	0.307084	0.454629
	273	0.332182	0.261068	0.347044	0.294805
	274	0.39946	0.294267	0.308453	0.183121
	275	0.331385	0.364344	0.318347	0.402557
	276	0.263319	0.344762	0.348638	0.283789
	277	0.233197	0.393166	0.326314	0.302187
	278	0.319719	0.273583	0.333675	0.359501
	279	0.379931	0.298912	0.352411	0.41385
	280	0.396591	0.362118	0.292667	0.217295
	281	0.309088	0.404236	0.269495	0.363742
	282	0.203282	0.441229	0.265005	0.356639
	283	0.333979	0.353236	0.362057	0.304782
	284	0.28657	0.363025	0.269583	0.385976
	285	0.30891	0.31541	0.289099	0.403304
	286	0.391911	0.366752	0.377837	0.472734
	287	0.387061	0.431917	0.288385	0.365261
	288	0.342808	0.362397	0.322393	0.361077
	289	0.312409	0.348222	0.299172	0.554291
	290	0.41279	0.251178	0.288776	0.275097
	291	0.487841	0.32027	0.257886	0.431742
	292	0.370213	0.380636	0.2936	0.517137
	293	0.365321	0.417134	0.344017	0.50856
	294	0.313823	0.416993	0.283184	0.377153
	295	0.2577	0.442363	0.28289	0.396506
	296	0.312605	0.284886	0.310233	0.393076
	297	0.29625	0.319592	0.29542	0.303539
	298	0.318379	0.273496	0.321479	0.380703
	299	0.317201	0.397396	0.414266	0.474633
	300	0.300598	0.335509	0.24332	0.423828
	301	0.395934	0.395628	0.309766	0.318043
	302	0.443805	0.313193	0.271874	0.380481
	303	0.354776	0.284798	0.257549	0.495648
	304	0.357866	0.324971	0.289049	0.488807
	305	0.310868	0.321529	0.296742	0.345827
	306	0.258853	0.294993	0.273365	0.258204
	307	0.397348	0.464935	0.260407	0.342587
	308	0.431098	0.372467	0.260134	0.306043
	309	0.401606	0.323077	0.350019	0.36356
	310	0.330803	0.357582	0.404229	0.471832
	311	0.307543	0.3002	0.254677	0.48973
	312	0.320619	0.414639	0.264814	0.324037
	313	0.317931	0.258141	0.276472	0.403724
	314	0.324105	0.399326	0.345729	0.352053
	315	0.34644	0.402642	0.359901	0.386852
	316	0.334171	0.385108	0.259503	0.413684
	317	0.230546	0.418679	0.201034	0.335536
	318	0.275997	0.442833	0.239561	0.387608
	319	0.227628	0.229651	0.280304	0.318113
	320	0.269863	0.326094	0.333329	0.292451
	321	0.258024	0.308045	0.265454	0.443661
	322	0.321583	0.313761	0.432734	0.279746
	323	0.307797	0.290863	0.280653	0.462492
	324	0.321451	0.324429	0.293158	0.405092
	325	0.40773	0.241536	0.270779	0.481423
	326	0.262445	0.29641	0.339911	0.355837
	327	0.389004	0.407721	0.263871	0.443105
	328	0.314273	0.311283	0.313907	0.294639
	329	0.303604	0.321832	0.29135	0.408917
	330	0.335562	0.263264	0.272464	0.438756
	331	0.341802	0.385493	0.286899	0.444292
	332	0.332428	0.290258	0.332636	0.326682
	333	0.256789	0.313923	0.248933	0.3417
	334	0.211687	0.303299	0.278664	0.223894
	335	0.351801	0.266803	0.301772	0.357495
	336	0.339508	0.320856	0.29798	0.274027
	337	0.298247	0.389971	0.259877	0.42864
	338	0.355834	0.316481	0.223545	0.318917
	339	0.334528	0.242203	0.302697	0.357934
	340	0.219735	0.269106	0.243781	0.536318
	341	0.307921	0.328812	0.292657	0.504764
	342	0.388511	0.370993	0.277722	0.536101
	343	0.297734	0.362628	0.298324	0.337656
	344	0.280547	0.508104	0.231486	0.343054
	345	0.292378	0.365109	0.290369	0.472103
	346	0.280844	0.297945	0.274489	0.236921
	347	0.321242	0.433465	0.285654	0.48826
	348	0.470857	0.253282	0.287665	0.372955
	349	0.278223	0.357678	0.295272	0.501418
	350	0.337875	0.30955	0.246403	0.276433
	351	0.31571	0.279835	0.272904	0.496411
	352	0.274086	0.307835	0.329064	0.361068
	353	0.271607	0.396141	0.320226	0.264777
	354	0.268406	0.315737	0.262617	0.428734
	355	0.347803	0.274568	0.294243	0.469332
	356	0.312451	0.293229	0.221669	0.437438
	357	0.274366	0.264043	0.258035	0.277026
	358	0.384822	0.435052	0.349769	0.348145
	359	0.333552	0.460206	0.287775	0.288504
	360	0.290452	0.369059	0.234652	0.270648
	361	0.337782	0.394754	0.229866	0.301843
	362	0.276577	0.445719	0.270499	0.285742
	363	0.268971	0.384249	0.244485	0.260231
	364	0.290394	0.259945	0.323497	0.322435
	365	0.315176	0.332128	0.32652	0.361749
	366	0.285569	0.302575	0.249734	0.221455
	367	0.365969	0.332167	0.35245	0.346852
	368	0.367313	0.42801	0.298947	0.213338
	369	0.397862	0.366252	0.295559	0.315523
	370	0.389876	0.391309	0.402032	0.347205
	371	0.335198	0.37507	0.326749	0.396022
	372	0.380563	0.212678	0.291766	0.271
	373	0.352927	0.357443	0.277344	0.404539
	374	0.312925	0.337888	0.253848	0.264037
	375	0.337975	0.371677	0.284662	0.400398
	376	0.348878	0.35681	0.278263	0.38646
	377	0.275728	0.360954	0.27237	0.435579
	378	0.324603	0.249025	0.295851	0.493795
	379	0.33359	0.303646	0.255784	0.399727
	380	0.348404	0.201181	0.253966	0.480998
	381	0.409825	0.374272	0.289079	0.308574
	382	0.410287	0.245667	0.272533	0.328448
	383	0.428888	0.234203	0.271985	0.310543
	384	0.302528	0.302717	0.267023	0.265926
	385	0.335444	0.280467	0.315587	0.340418
	386	0.274135	0.282717	0.38578	0.366728
	387	0.20774	0.331881	0.382065	0.390879
	388	0.32442	0.302795	0.281091	0.399789
	389	0.312351	0.344113	0.244816	0.365338
	390	0.308849	0.363946	0.360886	0.431577
	391	0.327958	0.273714	0.41255	0.387067
	392	0.314828	0.349087	0.370419	0.465732
	393	0.449389	0.37204	0.355802	0.29871
	394	0.377339	0.262868	0.333657	0.217663
	395	0.354066	0.255	0.346868	0.327091
	396	0.273296	0.27336	0.222247	0.48695
	397	0.31249	0.292556	0.257644	0.373646
	398	0.3643	0.272548	0.220461	0.361569
	399	0.239482	0.23191	0.442288	0.306014
	400	0.319653	0.331257	0.252014	0.374165

## Sheet: PBP2 tatA Medial
Data		Area under curve (normalized medial profile)										Tests
	Strain	JOE3134	JOE3149X	JOE3149G		Strain	JOE3134	JOE3149X	JOE3149G			WT vs ΔtatA / X
	Genotype	WT	ΔtatA / X	ΔtatA / G		Genotype	WT	ΔtatA / X	ΔtatA / G		p-value	0.423872
	1	0.351884	0.465628	0.496112		Mean	0.483069	0.478867	0.57367		Difference	0.00420268
	2	0.565597	0.401705	0.688569		StDev	0.121206	0.123001	0.0826195			WT vs ΔtatA / G
	3	0.400184	0.392752	0.663874		Num	1045	1119	425		p-value	1.32241e-42
	4	0.479579	0.261838	0.656691		StError	0.00374944	0.00367701	0.00400763		Difference	0.0906011
	5	0.476464	0.602074	0.567328								ΔtatA / X vs ΔtatA / G
	6	0.367837	0.759757	0.644193							p-value	9.12289e-46
	7	0.582611	0.544963	0.522932							Difference	0.0948038
	8	0.547962	0.583756	0.319254
	9	0.306725	0.701632	0.700433
	10	0.579498	0.48574	0.542301
	11	0.294985	0.601222	0.70112
	12	0.687278	0.4482	0.511709
	13	0.685502	0.590849	0.581043
	14	0.614619	0.392521	0.587091
	15	0.606348	0.659254	0.526153
	16	0.565318	0.46713	0.411541
	17	0.602707	0.419419	0.516834
	18	0.464513	0.64962	0.578141
	19	0.431683	0.264501	0.687562
	20	0.473466	0.598904	0.54942
	21	0.389682	0.42718	0.604083
	22	0.428324	0.490337	0.538174
	23	0.481641	0.550781	0.619419
	24	0.24796	0.522434	0.639109
	25	0.245816	0.566882	0.572439
	26	0.587766	0.4315	0.403433
	27	0.516635	0.750649	0.650572
	28	0.52188	0.64397	0.627841
	29	0.415777	0.357837	0.593876
	30	0.64541	0.539449	0.551531
	31	0.459944	0.449158	0.641027
	32	0.522488	0.234192	0.662773
	33	0.644307	0.580749	0.722893
	34	0.282398	0.440944	0.58614
	35	0.634851	0.472898	0.464629
	36	0.338752	0.369367	0.421964
	37	0.600306	0.314018	0.581491
	38	0.488535	0.581547	0.492773
	39	0.700517	0.605695	0.58325
	40	0.364142	0.704752	0.54599
	41	0.408246	0.583969	0.520078
	42	0.673778	0.626219	0.600318
	43	0.561015	0.325469	0.650218
	44	0.229862	0.539877	0.575536
	45	0.375509	0.454256	0.546392
	46	0.608955	0.386594	0.662781
	47	0.377024	0.515989	0.641895
	48	0.557453	0.513877	0.52581
	49	0.325433	0.699168	0.434445
	50	0.601004	0.508176	0.606243
	51	0.478782	0.251754	0.650383
	52	0.505724	0.490754	0.698512
	53	0.481738	0.279356	0.614511
	54	0.235315	0.492242	0.56688
	55	0.644565	0.50841	0.520167
	56	0.424192	0.60994	0.522339
	57	0.453081	0.461942	0.653674
	58	0.577935	0.563187	0.446011
	59	0.440053	0.667382	0.630156
	60	0.555538	0.445028	0.654285
	61	0.510099	0.46879	0.486892
	62	0.597863	0.410506	0.601755
	63	0.374249	0.588217	0.517337
	64	0.322556	0.487197	0.531719
	65	0.534424	0.560728	0.554949
	66	0.666722	0.472418	0.650925
	67	0.576137	0.598828	0.695276
	68	0.384473	0.50467	0.67975
	69	0.388847	0.322626	0.560649
	70	0.31445	0.411595	0.674769
	71	0.474259	0.47942	0.568878
	72	0.478744	0.557876	0.695212
	73	0.337907	0.303595	0.60729
	74	0.498595	0.409699	0.646375
	75	0.385614	0.6436	0.428397
	76	0.472287	0.484291	0.592364
	77	0.273381	0.457309	0.555337
	78	0.286612	0.514813	0.523006
	79	0.477695	0.545287	0.539148
	80	0.393513	0.584924	0.593107
	81	0.35049	0.396779	0.628422
	82	0.361444	0.570749	0.617359
	83	0.468421	0.201188	0.508774
	84	0.682781	0.326173	0.437722
	85	0.298465	0.509589	0.462086
	86	0.640339	0.628835	0.615195
	87	0.386069	0.418972	0.656167
	88	0.32641	0.629638	0.543473
	89	0.319434	0.298857	0.538901
	90	0.649092	0.380189	0.553549
	91	0.238182	0.398027	0.659503
	92	0.557515	0.523665	0.683269
	93	0.425004	0.577737	0.613935
	94	0.570425	0.55434	0.719684
	95	0.249981	0.560776	0.603465
	96	0.703588	0.440787	0.628483
	97	0.649074	0.642956	0.492922
	98	0.411742	0.444849	0.344424
	99	0.401058	0.582882	0.600757
	100	0.597806	0.503469	0.598707
	101	0.475812	0.521182	0.50404
	102	0.469554	0.336998	0.43509
	103	0.463458	0.328965	0.665547
	104	0.466567	0.534623	0.61672
	105	0.568556	0.305137	0.361123
	106	0.672357	0.509359	0.572998
	107	0.639719	0.597949	0.775063
	108	0.501425	0.660469	0.55589
	109	0.450073	0.312829	0.587148
	110	0.489083	0.608524	0.683261
	111	0.622773	0.440789	0.546868
	112	0.706019	0.616249	0.676242
	113	0.529841	0.395056	0.489755
	114	0.259428	0.603642	0.35779
	115	0.659441	0.331623	0.494241
	116	0.496481	0.443529	0.633742
	117	0.541931	0.669635	0.529529
	118	0.42518	0.512651	0.630258
	119	0.434813	0.514602	0.553089
	120	0.341284	0.667293	0.518008
	121	0.399108	0.495512	0.537875
	122	0.653989	0.500326	0.58202
	123	0.495213	0.58723	0.634046
	124	0.573151	0.514374	0.559181
	125	0.261466	0.391743	0.671834
	126	0.29724	0.723591	0.621071
	127	0.352367	0.3902	0.602969
	128	0.507676	0.548746	0.562545
	129	0.611267	0.640061	0.553628
	130	0.479365	0.471309	0.54552
	131	0.633859	0.264081	0.541662
	132	0.584301	0.449989	0.369966
	133	0.247029	0.271858	0.569844
	134	0.503688	0.374751	0.61067
	135	0.302916	0.296138	0.512941
	136	0.324788	0.667945	0.626354
	137	0.294907	0.322662	0.60257
	138	0.361852	0.489244	0.645894
	139	0.577532	0.621926	0.563127
	140	0.256846	0.417948	0.642691
	141	0.288924	0.703168	0.739312
	142	0.297749	0.285652	0.502441
	143	0.614487	0.391086	0.736511
	144	0.455811	0.561509	0.615059
	145	0.548198	0.434561	0.610146
	146	0.559691	0.430151	0.661876
	147	0.484425	0.463665	0.548048
	148	0.365004	0.380604	0.480551
	149	0.60861	0.531571	0.666929
	150	0.514229	0.509648	0.58536
	151	0.597391	0.43845	0.637945
	152	0.523029	0.549637	0.652913
	153	0.346538	0.497383	0.547373
	154	0.357554	0.620852	0.587109
	155	0.480771	0.305754	0.582157
	156	0.532208	0.648485	0.490985
	157	0.310782	0.548054	0.509203
	158	0.441142	0.363264	0.521812
	159	0.520175	0.481821	0.578742
	160	0.396608	0.408346	0.596837
	161	0.659159	0.648929	0.51127
	162	0.691747	0.49233	0.637334
	163	0.402587	0.722709	0.453886
	164	0.421061	0.478632	0.601255
	165	0.515429	0.483517	0.638609
	166	0.595321	0.292228	0.612119
	167	0.465424	0.333859	0.609292
	168	0.551285	0.673239	0.688259
	169	0.304695	0.764792	0.28492
	170	0.297469	0.384177	0.607139
	171	0.549093	0.548252	0.566425
	172	0.6883	0.642555	0.572722
	173	0.577527	0.623781	0.494628
	174	0.450265	0.67334	0.646399
	175	0.329188	0.552697	0.509454
	176	0.422901	0.48629	0.590879
	177	0.611617	0.395873	0.667709
	178	0.531711	0.388825	0.626216
	179	0.485453	0.521148	0.655195
	180	0.3652	0.398915	0.56638
	181	0.352569	0.640375	0.506555
	182	0.59675	0.459376	0.486924
	183	0.603535	0.554688	0.60232
	184	0.292241	0.514833	0.671614
	185	0.522571	0.663662	0.586858
	186	0.720416	0.696206	0.494599
	187	0.561387	0.645315	0.53875
	188	0.507592	0.423774	0.446749
	189	0.547617	0.627514	0.490463
	190	0.353902	0.469624	0.525222
	191	0.659359	0.45565	0.527785
	192	0.472375	0.346702	0.554875
	193	0.536765	0.326705	0.567298
	194	0.398422	0.50168	0.744535
	195	0.56701	0.448686	0.575703
	196	0.476694	0.511737	0.550805
	197	0.493475	0.652646	0.561358
	198	0.499852	0.444613	0.667079
	199	0.583105	0.366629	0.443137
	200	0.64387	0.261282	0.614763
	201	0.559044	0.531963	0.610166
	202	0.647217	0.539641	0.612603
	203	0.291705	0.632547	0.591613
	204	0.662674	0.427216	0.401578
	205	0.564363	0.623134	0.509168
	206	0.288257	0.478177	0.668463
	207	0.551461	0.422991	0.573758
	208	0.59033	0.608614	0.484069
	209	0.455491	0.364751	0.546876
	210	0.332238	0.336073	0.524271
	211	0.254564	0.540652	0.550848
	212	0.430791	0.565624	0.546902
	213	0.695896	0.393675	0.609772
	214	0.488683	0.396673	0.520627
	215	0.393288	0.292758	0.629278
	216	0.427427	0.353072	0.462848
	217	0.300516	0.467461	0.61186
	218	0.362854	0.505403	0.689906
	219	0.437734	0.49212	0.494738
	220	0.254925	0.571885	0.716409
	221	0.628294	0.381493	0.526053
	222	0.534011	0.557189	0.577163
	223	0.492604	0.244354	0.679373
	224	0.437741	0.318869	0.651234
	225	0.514723	0.633372	0.625807
	226	0.409326	0.50117	0.621988
	227	0.263358	0.394626	0.659276
	228	0.374188	0.72254	0.530787
	229	0.229059	0.678432	0.499763
	230	0.443787	0.48545	0.557291
	231	0.43385	0.309107	0.497663
	232	0.365324	0.513312	0.593845
	233	0.525492	0.628787	0.616521
	234	0.671776	0.349781	0.469077
	235	0.484795	0.459645	0.564066
	236	0.599749	0.374961	0.609645
	237	0.377731	0.582072	0.594683
	238	0.618921	0.378275	0.411717
	239	0.610866	0.619714	0.503261
	240	0.603182	0.357302	0.729707
	241	0.346267	0.669201	0.61976
	242	0.506954	0.371959	0.447795
	243	0.521489	0.524937	0.613961
	244	0.401705	0.524217	0.542033
	245	0.211202	0.393723	0.569295
	246	0.347838	0.618219	0.47851
	247	0.410324	0.669084	0.707063
	248	0.532448	0.716153	0.60863
	249	0.50038	0.423623	0.529388
	250	0.375248	0.370724	0.431958
	251	0.296114	0.285513	0.748366
	252	0.44043	0.384534	0.64861
	253	0.256791	0.643365	0.602082
	254	0.449336	0.569464	0.61828
	255	0.358985	0.373567	0.527704
	256	0.400302	0.63964	0.457086
	257	0.33728	0.349994	0.542549
	258	0.508383	0.543717	0.588106
	259	0.655208	0.632522	0.587333
	260	0.226	0.454877	0.53163
	261	0.447412	0.620774	0.578906
	262	0.576776	0.419013	0.516203
	263	0.579421	0.545035	0.324239
	264	0.585651	0.652801	0.529598
	265	0.502578	0.517198	0.567326
	266	0.625418	0.417893	0.592694
	267	0.303601	0.584789	0.4871
	268	0.677654	0.352641	0.352128
	269	0.40735	0.559123	0.609564
	270	0.510729	0.550654	0.587245
	271	0.540623	0.62728	0.435202
	272	0.407868	0.486699	0.608526
	273	0.555684	0.542334	0.62469
	274	0.699738	0.271344	0.667039
	275	0.451655	0.61924	0.641978
	276	0.271958	0.597212	0.568109
	277	0.517185	0.483535	0.700899
	278	0.601551	0.510071	0.669171
	279	0.583191	0.685032	0.485628
	280	0.518827	0.661939	0.571148
	281	0.400766	0.601182	0.566893
	282	0.470074	0.262833	0.477721
	283	0.559452	0.41199	0.667512
	284	0.387986	0.553762	0.591437
	285	0.328901	0.366379	0.657354
	286	0.528525	0.473592	0.505067
	287	0.472598	0.45188	0.644996
	288	0.36563	0.420413	0.437821
	289	0.338065	0.230634	0.606194
	290	0.440861	0.664988	0.536385
	291	0.571844	0.459278	0.513244
	292	0.430647	0.600535	0.674092
	293	0.422246	0.354682	0.621307
	294	0.500406	0.474086	0.754434
	295	0.58896	0.63806	0.588044
	296	0.318349	0.515167	0.551009
	297	0.54883	0.624904	0.529704
	298	0.701179	0.505762	0.544839
	299	0.426249	0.327669	0.495027
	300	0.549609	0.365945	0.556192
	301	0.554776	0.382747	0.598473
	302	0.419245	0.611037	0.654731
	303	0.550117	0.319074	0.582807
	304	0.352914	0.385799	0.607622
	305	0.674525	0.607875	0.534001
	306	0.443395	0.475975	0.50378
	307	0.583776	0.298758	0.517502
	308	0.523669	0.569977	0.592354
	309	0.652191	0.533269	0.632039
	310	0.588675	0.416498	0.585868
	311	0.557685	0.398332	0.738117
	312	0.565805	0.531351	0.487577
	313	0.55224	0.666638	0.577526
	314	0.52901	0.558787	0.61601
	315	0.567482	0.465709	0.463894
	316	0.340892	0.232353	0.582552
	317	0.504056	0.502445	0.665428
	318	0.652012	0.491409	0.693782
	319	0.517037	0.32671	0.561032
	320	0.291777	0.608249	0.4938
	321	0.310058	0.282283	0.634435
	322	0.616194	0.268	0.524869
	323	0.509227	0.280862	0.522901
	324	0.685117	0.756888	0.503004
	325	0.339787	0.634026	0.515216
	326	0.316011	0.481491	0.550663
	327	0.471334	0.527857	0.594459
	328	0.388684	0.404047	0.641759
	329	0.59034	0.603235	0.584921
	330	0.603386	0.4675	0.445945
	331	0.44799	0.290067	0.477833
	332	0.427482	0.365765	0.527978
	333	0.602377	0.244658	0.446457
	334	0.534015	0.487716	0.559425
	335	0.612267	0.624248	0.615714
	336	0.621168	0.205507	0.472852
	337	0.379392	0.532553	0.603024
	338	0.644984	0.591068	0.600486
	339	0.392709	0.615844	0.624516
	340	0.276212	0.616124	0.581365
	341	0.611469	0.587193	0.624149
	342	0.312917	0.598295	0.625026
	343	0.544243	0.341902	0.657135
	344	0.530271	0.537726	0.742258
	345	0.295734	0.632722	0.370947
	346	0.418814	0.715317	0.587538
	347	0.599652	0.668381	0.542088
	348	0.448231	0.558845	0.621244
	349	0.645925	0.424102	0.774602
	350	0.382773	0.259596	0.613279
	351	0.426315	0.599495	0.530763
	352	0.244022	0.328039	0.653338
	353	0.393607	0.500013	0.601571
	354	0.256238	0.373054	0.602552
	355	0.458577	0.548898	0.675126
	356	0.56615	0.638896	0.478494
	357	0.537074	0.672432	0.555637
	358	0.297545	0.392512	0.671124
	359	0.231666	0.274744	0.66972
	360	0.407481	0.632586	0.551797
	361	0.607113	0.497129	0.490515
	362	0.559831	0.538165	0.600404
	363	0.641421	0.633872	0.420992
	364	0.356133	0.487607	0.548831
	365	0.426212	0.271579	0.721546
	366	0.358216	0.509286	0.46918
	367	0.473733	0.361889	0.646644
	368	0.336704	0.457187	0.424615
	369	0.293985	0.321101	0.599421
	370	0.620971	0.463571	0.579081
	371	0.654848	0.618068	0.712833
	372	0.439405	0.575087	0.528349
	373	0.4449	0.430636	0.391009
	374	0.729775	0.373009	0.699662
	375	0.679515	0.464493	0.626205
	376	0.530544	0.574667	0.556363
	377	0.478732	0.587938	0.454153
	378	0.406954	0.449776	0.50303
	379	0.303822	0.443644	0.643901
	380	0.383447	0.388767	0.348263
	381	0.624568	0.505344	0.5986
	382	0.355805	0.512358	0.408607
	383	0.369438	0.470814	0.651744
	384	0.550476	0.342647	0.629583
	385	0.418507	0.397114	0.556394
	386	0.339258	0.493283	0.631071
	387	0.555708	0.305017	0.555572
	388	0.519775	0.503675	0.642337
	389	0.392905	0.573003	0.587637
	390	0.309025	0.35688	0.650461
	391	0.479251	0.444124	0.619862
	392	0.565859	0.380522	0.575945
	393	0.642125	0.509877	0.550183
	394	0.444213	0.323285	0.740213
	395	0.400119	0.469299	0.66923
	396	0.563929	0.332206	0.506577
	397	0.405896	0.483958	0.554384
	398	0.532452	0.59026	0.555694
	399	0.411015	0.605772	0.609156
	400	0.672266	0.57386	0.535217
		0.48407	0.397549	0.470398
		0.406788	0.371302	0.563967
		0.479478	0.535887	0.702194
		0.5748	0.342719	0.536445
		0.61809	0.527886	0.493781
		0.482973	0.579963	0.527187
		0.302442	0.674015	0.579011
		0.576616	0.59637	0.559648
		0.740974	0.440497	0.620189
		0.434173	0.522586	0.530386
		0.4917	0.34115	0.619962
		0.531256	0.517413	0.655169
		0.640314	0.645913	0.476226
		0.569792	0.407472	0.5692
		0.260762	0.465307	0.689728
		0.539337	0.35741	0.501923
		0.512869	0.57244	0.491054
		0.626966	0.370029	0.482424
		0.327428	0.619574	0.477382
		0.367931	0.555131	0.538745
		0.305013	0.421411	0.701022
		0.556758	0.420927	0.53471
		0.677541	0.552445	0.439459
		0.570211	0.257829	0.629708
		0.68103	0.584933	0.672076
		0.396266	0.568106
		0.573923	0.478274
		0.549679	0.543635
		0.630158	0.586155
		0.501635	0.398696
		0.411474	0.389165
		0.486752	0.403771
		0.630864	0.255041
		0.330038	0.564264
		0.527112	0.341993
		0.43095	0.60258
		0.263338	0.6808
		0.318703	0.402115
		0.517508	0.500863
		0.541397	0.399972
		0.487652	0.468376
		0.581799	0.41275
		0.597349	0.38696
		0.474385	0.337234
		0.496971	0.370946
		0.598564	0.291546
		0.49184	0.604842
		0.412596	0.318839
		0.355025	0.526465
		0.368957	0.543742
		0.597635	0.278844
		0.613983	0.307142
		0.641011	0.476287
		0.420954	0.617663
		0.368405	0.482339
		0.71356	0.499171
		0.279567	0.482785
		0.633134	0.393511
		0.621872	0.376633
		0.551514	0.519356
		0.442355	0.331834
		0.384755	0.421511
		0.529877	0.284097
		0.320217	0.303041
		0.643286	0.465138
		0.462867	0.503542
		0.368941	0.650433
		0.603625	0.471023
		0.656793	0.558306
		0.408923	0.313068
		0.443751	0.461247
		0.372745	0.565003
		0.425793	0.223101
		0.482514	0.599489
		0.317842	0.609814
		0.687661	0.281192
		0.595892	0.359304
		0.330867	0.479101
		0.526443	0.345826
		0.683427	0.467975
		0.34496	0.437971
		0.46497	0.602013
		0.596575	0.281755
		0.539367	0.542604
		0.639175	0.605876
		0.628944	0.268098
		0.34353	0.422738
		0.367511	0.448351
		0.548076	0.323962
		0.411771	0.653221
		0.344227	0.570843
		0.294973	0.399329
		0.466554	0.695676
		0.359832	0.393943
		0.582967	0.490547
		0.338839	0.461995
		0.536235	0.499578
		0.611121	0.475814
		0.507816	0.401802
		0.453145	0.310143
		0.578317	0.406557
		0.600148	0.518988
		0.325354	0.484781
		0.677459	0.326412
		0.548767	0.450233
		0.397858	0.470675
		0.504075	0.511199
		0.451554	0.341335
		0.492056	0.645024
		0.407626	0.575036
		0.345424	0.269223
		0.579405	0.614805
		0.340068	0.311181
		0.364352	0.653328
		0.489938	0.321874
		0.536701	0.62117
		0.463745	0.561177
		0.514209	0.663187
		0.245681	0.373727
		0.679835	0.515687
		0.595639	0.37153
		0.543186	0.412016
		0.487207	0.299135
		0.550719	0.504954
		0.297512	0.259645
		0.48892	0.493543
		0.564912	0.592579
		0.517532	0.689007
		0.523358	0.485417
		0.59941	0.354036
		0.645871	0.349994
		0.666466	0.673801
		0.48942	0.463522
		0.387826	0.495378
		0.448592	0.696684
		0.540697	0.476449
		0.384544	0.659464
		0.702087	0.478575
		0.293611	0.601079
		0.571301	0.304249
		0.645106	0.472375
		0.411666	0.465769
		0.360627	0.565168
		0.29587	0.401537
		0.259978	0.303286
		0.387381	0.668659
		0.466292	0.367846
		0.33749	0.399195
		0.485255	0.622782
		0.604604	0.687776
		0.300927	0.536336
		0.452979	0.279051
		0.364517	0.588275
		0.577726	0.451899
		0.645108	0.362421
		0.408615	0.396506
		0.314889	0.45041
		0.502058	0.418271
		0.586414	0.715719
		0.470038	0.41816
		0.28436	0.566248
		0.392054	0.59853
		0.375596	0.586805
		0.312503	0.503261
		0.630297	0.688184
		0.591451	0.455085
		0.292367	0.389153
		0.254505	0.459764
		0.406349	0.531201
		0.321657	0.703943
		0.34235	0.407493
		0.514113	0.368146
		0.745182	0.519226
		0.353664	0.394846
		0.665235	0.279058
		0.317642	0.273906
		0.57606	0.24381
		0.43517	0.448954
		0.371737	0.232532
		0.543522	0.530015
		0.492161	0.583313
		0.491339	0.742468
		0.455202	0.367748
		0.367345	0.647509
		0.546688	0.587495
		0.618571	0.35529
		0.442818	0.590326
		0.594264	0.379775
		0.552997	0.633356
		0.517843	0.419422
		0.412678	0.534496
		0.511127	0.54963
		0.557297	0.568807
		0.5197	0.626751
		0.384846	0.499953
		0.53499	0.415796
		0.423757	0.494356
		0.567134	0.489697
		0.334416	0.409628
		0.485652	0.451402
		0.504667	0.583884
		0.66579	0.650648
		0.432119	0.289324
		0.488116	0.510836
		0.313855	0.444077
		0.603886	0.371124
		0.754792	0.700357
		0.554325	0.714066
		0.705006	0.578704
		0.665074	0.559285
		0.528627	0.494571
		0.511278	0.482393
		0.279288	0.404766
		0.661052	0.449908
		0.282316	0.378857
		0.467794	0.354776
		0.650645	0.361405
		0.563464	0.571829
		0.385395	0.537784
		0.624029	0.329741
		0.502219	0.537155
		0.608933	0.384272
		0.457426	0.703391
		0.445474	0.372178
		0.568445	0.651963
		0.48339	0.657849
		0.407341	0.626422
		0.357448	0.43293
		0.27917	0.626721
		0.264157	0.32317
		0.592586	0.448759
		0.385451	0.296789
		0.511141	0.553386
		0.565493	0.297171
		0.440897	0.535325
		0.505649	0.657424
		0.390265	0.447995
		0.387512	0.475424
		0.306485	0.497864
		0.622969	0.309832
		0.337149	0.65537
		0.585316	0.545574
		0.506149	0.693358
		0.345297	0.31723
		0.450807	0.295183
		0.500542	0.560891
		0.595195	0.322284
		0.626591	0.385095
		0.372908	0.698163
		0.406069	0.360913
		0.729224	0.578894
		0.619729	0.563139
		0.415689	0.413667
		0.313501	0.498207
		0.565522	0.397379
		0.318296	0.54431
		0.643418	0.43525
		0.49207	0.223051
		0.57037	0.392667
		0.446024	0.501032
		0.392052	0.45054
		0.507973	0.271685
		0.304385	0.388804
		0.379402	0.453243
		0.563027	0.438071
		0.450859	0.569447
		0.29377	0.494856
		0.647748	0.681202
		0.582309	0.550572
		0.516992	0.661569
		0.597381	0.444798
		0.548002	0.435676
		0.661501	0.497155
		0.644434	0.555515
		0.649349	0.253632
		0.592528	0.526494
		0.464729	0.480657
		0.620743	0.264679
		0.490279	0.343902
		0.446674	0.46611
		0.380692	0.547236
		0.436567	0.49234
		0.694319	0.475212
		0.464636	0.650967
		0.322463	0.613845
		0.482187	0.489703
		0.301354	0.418751
		0.548746	0.548518
		0.588476	0.491798
		0.514749	0.299809
		0.435223	0.579418
		0.472638	0.652829
		0.51627	0.564539
		0.392482	0.569109
		0.270573	0.584789
		0.334836	0.247122
		0.312173	0.364143
		0.501786	0.382921
		0.585825	0.393078
		0.735	0.527786
		0.308264	0.61854
		0.54461	0.6577
		0.391899	0.629494
		0.530603	0.586778
		0.545764	0.402739
		0.366996	0.522083
		0.522217	0.392873
		0.459288	0.345423
		0.58335	0.399044
		0.312786	0.30856
		0.404752	0.615392
		0.564107	0.499675
		0.533392	0.546306
		0.624105	0.481977
		0.60234	0.353996
		0.364222	0.627706
		0.467364	0.510897
		0.346102	0.301075
		0.372351	0.555055
		0.386108	0.24677
		0.615259	0.240087
		0.462882	0.600554
		0.291041	0.367952
		0.739873	0.627745
		0.686682	0.452954
		0.497944	0.560553
		0.70252	0.43712
		0.455526	0.692313
		0.51174	0.531939
		0.793093	0.478419
		0.500938	0.283066
		0.557213	0.458199
		0.264374	0.744866
		0.501612	0.252317
		0.581908	0.65462
		0.430815	0.584397
		0.470452	0.292447
		0.412859	0.628402
		0.400388	0.555768
		0.610316	0.360297
		0.600438	0.413413
		0.640807	0.37496
		0.514225	0.544373
		0.468055	0.627292
		0.277184	0.529941
		0.502739	0.552058
		0.398784	0.578908
		0.506426	0.334572
		0.667948	0.491102
		0.575048	0.498882
		0.529347	0.570306
		0.650213	0.630084
		0.652361	0.483712
		0.568899	0.545409
		0.489369	0.327643
		0.452451	0.639979
		0.579069	0.619636
		0.307534	0.310325
		0.280423	0.606335
		0.645082	0.240757
		0.348313	0.311689
		0.548076	0.255877
		0.599214	0.36945
		0.585719	0.549244
		0.520377	0.461078
		0.308537	0.399652
		0.456466	0.615477
		0.379242	0.561079
		0.628306	0.650294
		0.435663	0.598073
		0.529812	0.249916
		0.654767	0.556765
		0.657487	0.5389
		0.674814	0.712972
		0.325976	0.597902
		0.490177	0.51998
		0.426135	0.518255
		0.339905	0.582479
		0.715683	0.349608
		0.573436	0.436789
		0.500372	0.461423
		0.660631	0.639827
		0.691476	0.481654
		0.395155	0.572844
		0.501491	0.424052
		0.634376	0.44823
		0.45167	0.565561
		0.387743	0.507617
		0.506502	0.571744
		0.377979	0.446403
		0.431232	0.559954
		0.67061	0.405741
		0.519904	0.28694
		0.28206	0.331344
		0.318579	0.57014
		0.380751	0.348969
		0.696132	0.546277
		0.49456	0.683569
		0.509621	0.513664
		0.682559	0.285747
		0.532062	0.369077
		0.437678	0.404079
		0.481856	0.411984
		0.577353	0.37663
		0.291608	0.477227
		0.606123	0.45823
		0.247809	0.250228
		0.317151	0.468853
		0.379315	0.323375
		0.586718	0.356839
		0.343957	0.742472
		0.419869	0.350693
		0.52472	0.671629
		0.524439	0.537542
		0.409943	0.342679
		0.352432	0.339484
		0.659606	0.528919
		0.565846	0.531009
		0.424224	0.574277
		0.616578	0.25763
		0.414477	0.520217
		0.351391	0.548962
		0.528354	0.415241
		0.421787	0.313439
		0.317163	0.403663
		0.234382	0.523898
		0.467715	0.629939
		0.41376	0.347671
		0.589371	0.678178
		0.481534	0.554361
		0.385311	0.253423
		0.340433	0.593339
		0.688967	0.548324
		0.439045	0.554327
		0.544532	0.572741
		0.596776	0.436847
		0.302166	0.510404
		0.225017	0.476557
		0.398019	0.290717
		0.597129	0.524707
		0.576729	0.561094
		0.427228	0.601283
		0.484214	0.527547
		0.486135	0.260114
		0.666706	0.374289
		0.506489	0.668701
		0.536524	0.320678
		0.634034	0.31346
		0.562679	0.492108
		0.519948	0.501951
		0.411107	0.50981
		0.471564	0.347276
		0.366416	0.443136
		0.730497	0.461808
		0.518664	0.397183
		0.485171	0.629691
		0.589994	0.266496
		0.471506	0.481899
		0.458	0.500793
		0.376481	0.363217
		0.608239	0.370639
		0.476971	0.251634
		0.579482	0.295558
		0.560691	0.761635
		0.561777	0.640284
		0.402452	0.364265
		0.616703	0.563631
		0.509168	0.57776
		0.38406	0.262604
		0.295079	0.517721
		0.290206	0.376288
		0.413584	0.284001
		0.467423	0.569904
		0.668869	0.515657
		0.595164	0.65608
		0.71364	0.602019
		0.600046	0.354699
		0.406814	0.394722
		0.340247	0.404238
		0.655138	0.412322
		0.592451	0.538184
		0.329139	0.525961
		0.523398	0.526875
		0.540286	0.525978
		0.292158	0.611746
		0.612887	0.622323
		0.295829	0.641627
		0.4878	0.576172
		0.468896	0.539981
		0.312523	0.71324
		0.586263	0.519019
		0.42512	0.452246
		0.373156	0.580542
		0.494025	0.403162
		0.550315	0.492012
		0.535941	0.419454
		0.360051	0.417396
		0.451159	0.44046
		0.660737	0.594582
		0.378087	0.338587
		0.634987	0.422508
		0.462313	0.303969
		0.424343	0.442883
		0.425207	0.544202
		0.254675	0.696086
		0.57848	0.657882
		0.564386	0.35448
		0.25094	0.483979
		0.468134	0.231788
		0.58556	0.52263
		0.524664	0.667028
		0.487112	0.28002
		0.578789	0.356081
		0.404822	0.242688
		0.557531	0.691798
		0.386121	0.468322
		0.396366	0.585036
		0.53444	0.375204
		0.414349	0.47589
		0.713014	0.26032
		0.297705	0.46183
		0.59133	0.368285
		0.361988	0.550188
		0.470916	0.591178
		0.65033	0.222905
		0.621281	0.288119
		0.438352	0.606128
		0.53978	0.548208
		0.547219	0.567767
		0.549946	0.299201
		0.285298	0.326088
		0.341428	0.571909
		0.668269	0.514379
		0.316994	0.464229
		0.343827	0.470595
		0.626096	0.468117
		0.474226	0.561554
		0.380804	0.284836
		0.359713	0.484011
		0.275318	0.343347
		0.336756	0.632974
		0.622304	0.647548
		0.480967	0.493164
		0.564224	0.585464
		0.422061	0.412828
		0.496033	0.663226
		0.476263	0.483519
		0.51351	0.435294
		0.761738	0.553954
		0.542899	0.573469
		0.688488	0.509149
		0.48026	0.493854
		0.419137	0.623287
		0.403182	0.433342
		0.517618	0.459232
		0.434437	0.262467
		0.686543	0.26207
		0.495198	0.43292
		0.317753	0.573118
		0.521036	0.326301
		0.498705	0.314203
		0.400586	0.411278
		0.593515	0.446659
		0.372878	0.461702
		0.571888	0.442931
		0.497688	0.429
		0.417712	0.295222
		0.641273	0.37146
		0.629993	0.260143
		0.317888	0.438613
		0.328149	0.53001
		0.340527	0.501214
		0.327416	0.416509
		0.330133	0.319583
		0.645373	0.436159
		0.444775	0.273726
		0.507502	0.727303
		0.582964	0.479463
		0.591917	0.38726
		0.501659	0.397347
		0.657924	0.668781
		0.39216	0.423136
		0.533363	0.646587
		0.664746	0.570373
		0.496653	0.510092
		0.568904	0.306689
		0.319132	0.481341
		0.604529	0.422044
		0.500429	0.316474
		0.522804	0.56098
		0.513518	0.599643
		0.396331	0.329654
		0.576663	0.538739
		0.548406	0.398441
		0.336486	0.467912
		0.370443	0.324453
		0.331755	0.651195
		0.598263	0.388763
		0.425187	0.522424
		0.436621	0.624134
		0.572431	0.444351
		0.469759	0.563931
		0.614056	0.283605
		0.544199	0.479753
		0.615588	0.366315
		0.56549	0.565005
		0.622857	0.708323
		0.49885	0.431613
		0.339436	0.537176
		0.411676	0.58441
		0.620404	0.248326
		0.298401	0.616694
		0.545935	0.341463
		0.365055	0.567769
		0.340963	0.516488
		0.322835	0.644057
		0.479374	0.563871
		0.567922	0.54646
		0.639934	0.58419
		0.251748	0.494708
		0.383673	0.619977
		0.627411	0.434813
		0.573367	0.396074
		0.659136	0.566884
		0.497447	0.599174
		0.502403	0.456573
		0.599323	0.312959
		0.288485	0.505995
		0.590073	0.382396
		0.622188	0.300231
		0.585106	0.593218
		0.624668	0.268168
		0.348591	0.338765
		0.455842	0.575116
		0.519793	0.553119
		0.573737	0.53201
		0.459692	0.412743
		0.407862	0.474689
		0.340447	0.289494
		0.727029	0.381692
		0.360463	0.479044
		0.625237	0.519967
		0.562988	0.493737
		0.52577	0.335533
		0.479216	0.498952
			0.488587
			0.330777
			0.559641
			0.380575
			0.473091
			0.56014
			0.575711
			0.598659
			0.309446
			0.383295
			0.273474
			0.357899
			0.491321
			0.431942
			0.396065
			0.259688
			0.533589
			0.56899
			0.290524
			0.555382
			0.357783
			0.363553
			0.510206
			0.376241
			0.536487
			0.471183
			0.282698
			0.691899
			0.40512
			0.249244
			0.345675
			0.521792
			0.606116
			0.706888
			0.567432
			0.485752
			0.513026
			0.640255
			0.669441
			0.527616
			0.440818
			0.519542
			0.382588
			0.304342
			0.605179
			0.554126
			0.404062
			0.498257
			0.304747
			0.391958
			0.420071
			0.398336
			0.222318
			0.559901
			0.498977
			0.217715
			0.297906
			0.36136
			0.60304
			0.344379
			0.613875
			0.55268
			0.680713
			0.512869
			0.420235
			0.47777
			0.459978
			0.575539
			0.321278
			0.616976
			0.639645
			0.26527
			0.700146
			0.450836

## Sheet: PBP2 tatB Medial
Data		Area under curve (normalized medial profile)										Tests
	Strain	JOE3134	JOE3148X	JOE3148G		Strain	JOE3134	JOE3148X	JOE3148G			WT vs ΔtatB / X
	Genotype	WT	ΔtatB / X	ΔtatB / G		Genotype	WT	ΔtatB / X	ΔtatB / G		p-value	0
	1	0.611975	0.548237	0.698437		Mean	0.423461	0.620233	0.64607		Difference	0.196772
	2	0.452139	0.651007	0.62394		StDev	0.112394	0.0673739	0.0604566			WT vs ΔtatB / G
	3	0.378465	0.670308	0.613378		Num	1146	1853	1611		p-value	0
	4	0.434411	0.561616	0.650791		StError	0.00332011	0.00156514	0.00150625		Difference	0.222609
	5	0.261122	0.638281	0.665796								ΔtatB / X vs ΔtatB / G
	6	0.331617	0.62656	0.583628							p-value	1.46582e-31
	7	0.557357	0.58309	0.552228							Difference	0.0258375
	8	0.313324	0.68484	0.562118
	9	0.272002	0.674769	0.626966
	10	0.620755	0.623377	0.711401
	11	0.346338	0.54747	0.640867
	12	0.337595	0.511309	0.757318
	13	0.480396	0.653521	0.533535
	14	0.483203	0.693106	0.534084
	15	0.257278	0.758795	0.621333
	16	0.476828	0.647788	0.583958
	17	0.677659	0.559316	0.5871
	18	0.398192	0.543226	0.625101
	19	0.461016	0.508595	0.70685
	20	0.363306	0.663291	0.584625
	21	0.518528	0.511657	0.607811
	22	0.51791	0.559474	0.63222
	23	0.259118	0.61643	0.718131
	24	0.380913	0.501679	0.720024
	25	0.513477	0.452596	0.618348
	26	0.522866	0.648404	0.619374
	27	0.244752	0.745611	0.748016
	28	0.413505	0.627383	0.615381
	29	0.536795	0.681278	0.624516
	30	0.673875	0.686131	0.606704
	31	0.491509	0.728077	0.633386
	32	0.401752	0.734083	0.533759
	33	0.391175	0.509943	0.695303
	34	0.478776	0.612573	0.706425
	35	0.459079	0.771977	0.67085
	36	0.425161	0.669685	0.682091
	37	0.449745	0.639538	0.698975
	38	0.438968	0.698822	0.721549
	39	0.264994	0.645423	0.588315
	40	0.435177	0.642812	0.717565
	41	0.287184	0.630682	0.634126
	42	0.45999	0.590234	0.564797
	43	0.498402	0.657853	0.587601
	44	0.26226	0.741759	0.637571
	45	0.414666	0.625433	0.550289
	46	0.599218	0.59136	0.701038
	47	0.320837	0.662702	0.645627
	48	0.390214	0.648278	0.650474
	49	0.290858	0.622153	0.689097
	50	0.273314	0.633417	0.669765
	51	0.40249	0.615715	0.674325
	52	0.362961	0.708865	0.649669
	53	0.337825	0.638202	0.714731
	54	0.531468	0.72912	0.602601
	55	0.349462	0.695001	0.625552
	56	0.59634	0.53468	0.658064
	57	0.359112	0.514171	0.684905
	58	0.255498	0.494152	0.721581
	59	0.385186	0.693992	0.675957
	60	0.268453	0.554879	0.709688
	61	0.436493	0.678518	0.596744
	62	0.366155	0.665271	0.679358
	63	0.572254	0.54548	0.671108
	64	0.543817	0.726652	0.65868
	65	0.317109	0.726115	0.679471
	66	0.469377	0.537627	0.762988
	67	0.306258	0.674524	0.529597
	68	0.575631	0.713004	0.642112
	69	0.383485	0.480796	0.638716
	70	0.540697	0.538822	0.597036
	71	0.289228	0.547518	0.555036
	72	0.454289	0.736176	0.649274
	73	0.364525	0.729645	0.762993
	74	0.616132	0.644388	0.773398
	75	0.310386	0.54247	0.645434
	76	0.417387	0.568441	0.645826
	77	0.374032	0.490405	0.553811
	78	0.312228	0.569909	0.684628
	79	0.58126	0.62463	0.5724
	80	0.390836	0.576594	0.682674
	81	0.275804	0.647187	0.620923
	82	0.607813	0.586383	0.615229
	83	0.503983	0.665141	0.613572
	84	0.372014	0.655179	0.659886
	85	0.401464	0.63067	0.649059
	86	0.387993	0.628463	0.677722
	87	0.457567	0.721993	0.691722
	88	0.418189	0.548282	0.62355
	89	0.377406	0.621297	0.709254
	90	0.316168	0.704852	0.59354
	91	0.501155	0.715146	0.678085
	92	0.534794	0.584328	0.628041
	93	0.335895	0.660542	0.618867
	94	0.508895	0.569352	0.634203
	95	0.505499	0.59663	0.614228
	96	0.321336	0.601137	0.632245
	97	0.526365	0.488755	0.601928
	98	0.294975	0.573906	0.701477
	99	0.285157	0.586917	0.574138
	100	0.426767	0.675119	0.617996
	101	0.298251	0.661794	0.710104
	102	0.504581	0.601843	0.630234
	103	0.39836	0.550271	0.766943
	104	0.317871	0.672616	0.608537
	105	0.368159	0.661081	0.685859
	106	0.531833	0.652585	0.658188
	107	0.459711	0.680738	0.63162
	108	0.296707	0.649427	0.583114
	109	0.467634	0.560255	0.549957
	110	0.444399	0.654869	0.620688
	111	0.413754	0.601984	0.633583
	112	0.463999	0.70826	0.739186
	113	0.621877	0.578251	0.658532
	114	0.41259	0.739579	0.592184
	115	0.322288	0.620693	0.649665
	116	0.509756	0.605867	0.613504
	117	0.612984	0.604936	0.69566
	118	0.673234	0.608722	0.718087
	119	0.500786	0.628294	0.536805
	120	0.371788	0.722677	0.558998
	121	0.356558	0.596635	0.572075
	122	0.413248	0.686564	0.633791
	123	0.427379	0.60285	0.615914
	124	0.43453	0.647912	0.567411
	125	0.245136	0.752025	0.766903
	126	0.575918	0.652829	0.701706
	127	0.333887	0.573888	0.661781
	128	0.390823	0.766128	0.732811
	129	0.563857	0.525719	0.735694
	130	0.342356	0.718603	0.652473
	131	0.351234	0.605998	0.642587
	132	0.479713	0.49225	0.741031
	133	0.573482	0.650724	0.674469
	134	0.351081	0.6467	0.63028
	135	0.56709	0.692346	0.679974
	136	0.293265	0.655065	0.606134
	137	0.323844	0.572755	0.648885
	138	0.328318	0.674441	0.628171
	139	0.382577	0.571561	0.637193
	140	0.27154	0.57735	0.599916
	141	0.244073	0.704525	0.611899
	142	0.459176	0.614233	0.584729
	143	0.467879	0.554967	0.720417
	144	0.375066	0.70316	0.676134
	145	0.65686	0.506135	0.576094
	146	0.448509	0.582134	0.534616
	147	0.379423	0.452748	0.643541
	148	0.489257	0.508244	0.620959
	149	0.489844	0.501556	0.641451
	150	0.678699	0.569379	0.547226
	151	0.604167	0.639533	0.636707
	152	0.34178	0.619123	0.618242
	153	0.29981	0.651452	0.757303
	154	0.40838	0.66057	0.587718
	155	0.269816	0.50492	0.705851
	156	0.336996	0.584139	0.704504
	157	0.36855	0.640765	0.584758
	158	0.553768	0.590179	0.640752
	159	0.369974	0.795036	0.687672
	160	0.437689	0.594741	0.672934
	161	0.361079	0.665129	0.65633
	162	0.304188	0.504687	0.540793
	163	0.449903	0.623376	0.599003
	164	0.356384	0.642623	0.756472
	165	0.324363	0.77153	0.593787
	166	0.439681	0.477435	0.696723
	167	0.608678	0.56081	0.617099
	168	0.521165	0.643735	0.566532
	169	0.59518	0.609945	0.560099
	170	0.455267	0.537963	0.654371
	171	0.239753	0.63841	0.632234
	172	0.427192	0.591636	0.616963
	173	0.46298	0.633604	0.658718
	174	0.386857	0.590078	0.61438
	175	0.471512	0.746797	0.665901
	176	0.655566	0.529263	0.668045
	177	0.454653	0.647968	0.705286
	178	0.491448	0.578742	0.580417
	179	0.350327	0.511456	0.656594
	180	0.524355	0.582452	0.69366
	181	0.248044	0.729109	0.6912
	182	0.307002	0.606854	0.755873
	183	0.368675	0.571989	0.647819
	184	0.279774	0.702843	0.663638
	185	0.405512	0.697484	0.771901
	186	0.404687	0.458869	0.571266
	187	0.342289	0.613517	0.591547
	188	0.528979	0.476581	0.600897
	189	0.331164	0.539667	0.611262
	190	0.266763	0.619713	0.573086
	191	0.324356	0.704249	0.627905
	192	0.326982	0.545694	0.565286
	193	0.266333	0.661946	0.493304
	194	0.32767	0.708143	0.77676
	195	0.404461	0.629877	0.613041
	196	0.499535	0.587736	0.620049
	197	0.44447	0.700504	0.607878
	198	0.334565	0.644056	0.653173
	199	0.510743	0.580959	0.740514
	200	0.324774	0.641561	0.604387
	201	0.704825	0.70674	0.543447
	202	0.313699	0.612974	0.686438
	203	0.547034	0.633181	0.680633
	204	0.543137	0.62674	0.698122
	205	0.468518	0.587671	0.756212
	206	0.321796	0.616953	0.600342
	207	0.256803	0.59914	0.638027
	208	0.46654	0.630626	0.700031
	209	0.235716	0.610205	0.613873
	210	0.614616	0.560476	0.73747
	211	0.516711	0.548578	0.586904
	212	0.273495	0.563571	0.641635
	213	0.446234	0.620884	0.710257
	214	0.349274	0.514543	0.503087
	215	0.369601	0.612103	0.656631
	216	0.418704	0.732966	0.713124
	217	0.349027	0.703316	0.630757
	218	0.438605	0.663768	0.676513
	219	0.650233	0.726759	0.617783
	220	0.58451	0.609937	0.65016
	221	0.549845	0.657881	0.637406
	222	0.586597	0.66802	0.594564
	223	0.380447	0.649983	0.616575
	224	0.423998	0.617824	0.595206
	225	0.479862	0.637964	0.605383
	226	0.342207	0.575963	0.593643
	227	0.367053	0.594494	0.674414
	228	0.267063	0.633071	0.561135
	229	0.481517	0.561231	0.656692
	230	0.299798	0.629993	0.735723
	231	0.522586	0.635645	0.652809
	232	0.619211	0.646066	0.668808
	233	0.301249	0.543572	0.705254
	234	0.466312	0.584209	0.560028
	235	0.37141	0.53747	0.679918
	236	0.362138	0.627904	0.593582
	237	0.456167	0.570965	0.720924
	238	0.349932	0.530009	0.610557
	239	0.42996	0.608777	0.819121
	240	0.595524	0.621691	0.657612
	241	0.262946	0.681144	0.643815
	242	0.325347	0.620269	0.684003
	243	0.223456	0.633591	0.581577
	244	0.34659	0.635877	0.688981
	245	0.321854	0.605926	0.68845
	246	0.298752	0.552834	0.735254
	247	0.527432	0.564807	0.54356
	248	0.313658	0.713426	0.63975
	249	0.581278	0.624793	0.619429
	250	0.460153	0.796932	0.557329
	251	0.57686	0.539177	0.583405
	252	0.472463	0.662654	0.74589
	253	0.476691	0.676909	0.658894
	254	0.359937	0.628922	0.453998
	255	0.424745	0.610127	0.57897
	256	0.254446	0.583289	0.604002
	257	0.2783	0.657269	0.646969
	258	0.371376	0.705802	0.531455
	259	0.29552	0.670069	0.637529
	260	0.547311	0.550135	0.651482
	261	0.459522	0.636729	0.601122
	262	0.327736	0.579269	0.678139
	263	0.515789	0.492836	0.626153
	264	0.42482	0.611071	0.6317
	265	0.413576	0.643638	0.707549
	266	0.377766	0.56759	0.678421
	267	0.548415	0.696108	0.640556
	268	0.658452	0.661893	0.585033
	269	0.501618	0.598007	0.524594
	270	0.405409	0.582429	0.706565
	271	0.392326	0.659131	0.589364
	272	0.39782	0.540827	0.545317
	273	0.329337	0.661156	0.600951
	274	0.658491	0.691323	0.637725
	275	0.437027	0.606126	0.633569
	276	0.296793	0.628719	0.647576
	277	0.369325	0.652995	0.483081
	278	0.296499	0.556525	0.621608
	279	0.697192	0.709104	0.631445
	280	0.454319	0.578895	0.656297
	281	0.514589	0.586078	0.710121
	282	0.315453	0.69879	0.654734
	283	0.629196	0.591564	0.664664
	284	0.271101	0.620896	0.58977
	285	0.600083	0.596695	0.573947
	286	0.368297	0.6622	0.674831
	287	0.291117	0.628975	0.604953
	288	0.341569	0.701611	0.599128
	289	0.309167	0.652065	0.650323
	290	0.364246	0.443976	0.736112
	291	0.449471	0.612057	0.656157
	292	0.315004	0.734885	0.689761
	293	0.324175	0.498874	0.678736
	294	0.53024	0.65146	0.713949
	295	0.272421	0.654738	0.763713
	296	0.317786	0.482341	0.665106
	297	0.216657	0.657428	0.674854
	298	0.363055	0.636043	0.675325
	299	0.367993	0.585673	0.602798
	300	0.361686	0.654621	0.622687
	301	0.387395	0.590661	0.560988
	302	0.41498	0.64461	0.67494
	303	0.431519	0.744247	0.72984
	304	0.291623	0.545833	0.738518
	305	0.401437	0.700249	0.654097
	306	0.259561	0.578362	0.697122
	307	0.652414	0.624688	0.586329
	308	0.736879	0.603775	0.68665
	309	0.373198	0.642111	0.735178
	310	0.565624	0.537947	0.610753
	311	0.269745	0.661285	0.693748
	312	0.66356	0.710338	0.64052
	313	0.396481	0.555698	0.702078
	314	0.36544	0.717132	0.698105
	315	0.46446	0.656654	0.635033
	316	0.443105	0.602263	0.700527
	317	0.305398	0.686597	0.579137
	318	0.525904	0.578193	0.556356
	319	0.425385	0.649217	0.644519
	320	0.285023	0.682979	0.773539
	321	0.415396	0.671227	0.572447
	322	0.431274	0.707315	0.619136
	323	0.368031	0.706051	0.641785
	324	0.650704	0.662077	0.608891
	325	0.275616	0.728426	0.574204
	326	0.337726	0.568602	0.547795
	327	0.654826	0.567579	0.652035
	328	0.553901	0.665176	0.686161
	329	0.675925	0.612791	0.619912
	330	0.322354	0.64497	0.755488
	331	0.363365	0.604972	0.558235
	332	0.539484	0.616417	0.637129
	333	0.412757	0.638218	0.688743
	334	0.570808	0.725385	0.602424
	335	0.31664	0.584105	0.609054
	336	0.556223	0.644702	0.671094
	337	0.545352	0.618203	0.569661
	338	0.386103	0.677993	0.66184
	339	0.380237	0.647692	0.639006
	340	0.386527	0.648853	0.669613
	341	0.391906	0.677392	0.524076
	342	0.661867	0.681251	0.659035
	343	0.489398	0.575046	0.783713
	344	0.410924	0.628132	0.675232
	345	0.546845	0.502001	0.555357
	346	0.537399	0.707824	0.51578
	347	0.329664	0.581421	0.643221
	348	0.551809	0.775604	0.623702
	349	0.540793	0.643811	0.619424
	350	0.603204	0.702833	0.685018
	351	0.374448	0.656737	0.635902
	352	0.335564	0.66492	0.720772
	353	0.508353	0.566957	0.551183
	354	0.494615	0.620452	0.739352
	355	0.364109	0.476832	0.567295
	356	0.559087	0.591609	0.704173
	357	0.612765	0.611608	0.535337
	358	0.51144	0.700028	0.644182
	359	0.626289	0.570666	0.640369
	360	0.317075	0.675752	0.615107
	361	0.371791	0.548588	0.715321
	362	0.435795	0.626975	0.662819
	363	0.255773	0.542696	0.572189
	364	0.305674	0.590256	0.62695
	365	0.343075	0.592914	0.689553
	366	0.435168	0.629119	0.68164
	367	0.396144	0.716266	0.643217
	368	0.322944	0.583629	0.603415
	369	0.493505	0.766606	0.568336
	370	0.460424	0.575748	0.694867
	371	0.69661	0.669143	0.634108
	372	0.522991	0.638638	0.585623
	373	0.497626	0.579503	0.607982
	374	0.385508	0.653014	0.691969
	375	0.477447	0.665544	0.561164
	376	0.299882	0.669322	0.565591
	377	0.422403	0.686571	0.587954
	378	0.339735	0.779946	0.630081
	379	0.518734	0.596519	0.696048
	380	0.585401	0.655641	0.717712
	381	0.558175	0.744598	0.682281
	382	0.430672	0.701521	0.623261
	383	0.621836	0.60884	0.67009
	384	0.334231	0.723428	0.64728
	385	0.507449	0.582761	0.767334
	386	0.346062	0.578161	0.679624
	387	0.565967	0.558765	0.665318
	388	0.445051	0.514302	0.637529
	389	0.504648	0.62957	0.610199
	390	0.364534	0.613288	0.631008
	391	0.549826	0.533415	0.694952
	392	0.498813	0.628275	0.699335
	393	0.344857	0.637034	0.621727
	394	0.531119	0.623144	0.52644
	395	0.556034	0.647836	0.609066
	396	0.359294	0.626839	0.565712
	397	0.277969	0.667917	0.636749
	398	0.446782	0.68254	0.651252
	399	0.438596	0.557769	0.631334
	400	0.353949	0.607162	0.688532
		0.626366	0.493712	0.497732
		0.418828	0.490329	0.62847
		0.520732	0.5657	0.67678
		0.421364	0.626587	0.7168
		0.471885	0.670418	0.765557
		0.41578	0.698791	0.5225
		0.523335	0.671728	0.550973
		0.381447	0.552902	0.662833
		0.398619	0.538376	0.660165
		0.561269	0.703323	0.676166
		0.314248	0.683016	0.646662
		0.615367	0.678256	0.576967
		0.387255	0.600292	0.587316
		0.425073	0.70587	0.72061
		0.465913	0.516272	0.54999
		0.320012	0.55008	0.691343
		0.319343	0.611122	0.596753
		0.413994	0.565517	0.61959
		0.425074	0.542666	0.695223
		0.377041	0.627689	0.767616
		0.544462	0.542466	0.599273
		0.396629	0.72389	0.689784
		0.298303	0.671312	0.698882
		0.297236	0.623128	0.673477
		0.411711	0.643963	0.629419
		0.301854	0.641054	0.711928
		0.319128	0.707007	0.686499
		0.309782	0.553761	0.69456
		0.378932	0.620205	0.737843
		0.578477	0.558993	0.700194
		0.482487	0.655473	0.61092
		0.381173	0.616743	0.664042
		0.446838	0.643384	0.746448
		0.374505	0.613305	0.696783
		0.490351	0.72896	0.598575
		0.37461	0.663398	0.62875
		0.479232	0.658543	0.679734
		0.287212	0.574532	0.630699
		0.614189	0.590905	0.54271
		0.200898	0.704222	0.693263
		0.326996	0.629411	0.618434
		0.289426	0.769375	0.663222
		0.497439	0.678045	0.641514
		0.486639	0.686631	0.573688
		0.48115	0.60944	0.65493
		0.435039	0.683858	0.690663
		0.697796	0.680704	0.568639
		0.275756	0.634878	0.609729
		0.503138	0.606481	0.576904
		0.715858	0.613431	0.516656
		0.397231	0.606099	0.586682
		0.556731	0.734206	0.575423
		0.314359	0.622791	0.752192
		0.311125	0.687077	0.716323
		0.356968	0.623987	0.665342
		0.264939	0.607796	0.648866
		0.377751	0.684406	0.636581
		0.349901	0.459085	0.661667
		0.518912	0.623671	0.606919
		0.45272	0.581743	0.638029
		0.505865	0.508485	0.678663
		0.37994	0.612861	0.616327
		0.587477	0.698877	0.604838
		0.34831	0.724292	0.59368
		0.42116	0.636009	0.72383
		0.46809	0.559523	0.571202
		0.419671	0.637898	0.644767
		0.394259	0.58309	0.67488
		0.396066	0.558549	0.679242
		0.506101	0.578111	0.630531
		0.359287	0.528759	0.664229
		0.339351	0.558822	0.530116
		0.384708	0.566005	0.566707
		0.338503	0.592315	0.537665
		0.506989	0.605152	0.710326
		0.241896	0.685124	0.687007
		0.383301	0.61574	0.673778
		0.332963	0.61734	0.621577
		0.366179	0.588449	0.716805
		0.486493	0.667532	0.690197
		0.321762	0.584733	0.632963
		0.32405	0.551437	0.709278
		0.538942	0.654968	0.627581
		0.2929	0.729824	0.61787
		0.41269	0.751503	0.688919
		0.309419	0.614855	0.626277
		0.440983	0.618952	0.673723
		0.255456	0.577062	0.62818
		0.533689	0.557264	0.61365
		0.284243	0.441853	0.612167
		0.473015	0.615598	0.582086
		0.398599	0.571634	0.700063
		0.32591	0.578405	0.627791
		0.617945	0.646606	0.696092
		0.32903	0.655185	0.671807
		0.268751	0.556604	0.612969
		0.3437	0.569219	0.556435
		0.336041	0.642442	0.495686
		0.371599	0.659687	0.636697
		0.297804	0.580892	0.509464
		0.545252	0.673492	0.60372
		0.597937	0.696132	0.678915
		0.474973	0.591869	0.660057
		0.54638	0.656807	0.695383
		0.347604	0.668705	0.660113
		0.517508	0.645822	0.603907
		0.296245	0.6366	0.654572
		0.599555	0.598563	0.603642
		0.292087	0.686595	0.657537
		0.410443	0.545291	0.636908
		0.422206	0.611794	0.718623
		0.391676	0.679859	0.626283
		0.451267	0.644545	0.597172
		0.311914	0.59165	0.678818
		0.466111	0.620262	0.621382
		0.570317	0.650541	0.696281
		0.404598	0.587152	0.609537
		0.357094	0.643537	0.688919
		0.3444	0.646853	0.65966
		0.360997	0.427507	0.714415
		0.255717	0.546259	0.599903
		0.290645	0.587624	0.618563
		0.385843	0.636121	0.61477
		0.579353	0.58273	0.740583
		0.351971	0.556721	0.630706
		0.524864	0.593785	0.586999
		0.39349	0.621394	0.557628
		0.655614	0.613436	0.562197
		0.395608	0.75425	0.693891
		0.534335	0.616034	0.587198
		0.295716	0.590725	0.643054
		0.470298	0.703614	0.663092
		0.260514	0.661012	0.746065
		0.527728	0.558355	0.581875
		0.62085	0.503015	0.620322
		0.428138	0.586371	0.467721
		0.325251	0.57294	0.6621
		0.61552	0.631265	0.750322
		0.534088	0.615571	0.655136
		0.34055	0.652483	0.575209
		0.489508	0.634218	0.612589
		0.556665	0.686	0.717284
		0.457417	0.662221	0.583871
		0.27853	0.621649	0.641677
		0.495616	0.740252	0.696243
		0.328331	0.617734	0.669194
		0.607482	0.475287	0.612722
		0.693655	0.717738	0.610173
		0.265936	0.649583	0.562809
		0.287171	0.678887	0.652941
		0.274206	0.618404	0.530522
		0.612078	0.610437	0.724161
		0.526218	0.543247	0.536269
		0.616524	0.688836	0.599504
		0.371484	0.674766	0.615135
		0.343806	0.699741	0.714837
		0.535403	0.499022	0.68276
		0.562577	0.605414	0.64882
		0.577355	0.596556	0.689957
		0.650749	0.520231	0.738565
		0.346851	0.668655	0.678412
		0.307859	0.609087	0.661157
		0.283387	0.690767	0.675852
		0.395823	0.58848	0.580469
		0.381217	0.646677	0.726171
		0.392739	0.688397	0.614135
		0.339916	0.553757	0.694867
		0.328002	0.660015	0.654121
		0.703471	0.667594	0.555799
		0.482876	0.498074	0.53399
		0.472469	0.664316	0.696299
		0.564214	0.550618	0.634843
		0.511187	0.639879	0.54051
		0.509487	0.70486	0.670071
		0.436284	0.626374	0.635359
		0.283565	0.732803	0.720132
		0.463936	0.616881	0.758053
		0.517122	0.598908	0.628799
		0.360385	0.557003	0.731532
		0.302407	0.599265	0.641047
		0.476899	0.636241	0.667463
		0.454916	0.752658	0.645817
		0.292636	0.617206	0.624127
		0.6168	0.687463	0.565715
		0.352619	0.531722	0.62865
		0.474562	0.610188	0.521068
		0.372609	0.697232	0.709924
		0.505943	0.561812	0.646871
		0.289049	0.631483	0.60519
		0.377802	0.568683	0.670945
		0.268966	0.672127	0.669058
		0.405408	0.560369	0.554414
		0.602857	0.630994	0.669614
		0.476658	0.720731	0.67505
		0.619746	0.737934	0.633583
		0.326599	0.508581	0.682179
		0.287854	0.587555	0.63813
		0.227581	0.736174	0.551525
		0.398258	0.545342	0.626217
		0.32426	0.564855	0.676822
		0.495383	0.657729	0.749624
		0.370181	0.689096	0.640392
		0.281821	0.628495	0.745076
		0.494163	0.62439	0.757842
		0.264683	0.586595	0.531501
		0.494218	0.633694	0.621279
		0.526245	0.628042	0.759206
		0.234156	0.566088	0.674623
		0.383941	0.709539	0.702986
		0.500172	0.640445	0.708853
		0.373039	0.606807	0.704905
		0.379961	0.658435	0.633798
		0.300804	0.662197	0.694468
		0.324696	0.521907	0.660494
		0.276743	0.633329	0.592631
		0.332024	0.629311	0.636398
		0.468194	0.658701	0.698985
		0.507579	0.652721	0.617494
		0.604026	0.648451	0.720464
		0.307269	0.634156	0.677216
		0.645529	0.637589	0.646259
		0.382009	0.453973	0.730564
		0.267222	0.515788	0.583558
		0.357045	0.529879	0.604907
		0.318891	0.466807	0.647668
		0.427587	0.559385	0.687143
		0.324828	0.623745	0.650627
		0.37528	0.668836	0.720308
		0.538667	0.621637	0.707104
		0.427209	0.679403	0.619558
		0.287058	0.479272	0.619384
		0.403756	0.614616	0.738811
		0.504687	0.525438	0.68703
		0.518705	0.592116	0.727645
		0.354146	0.645698	0.657134
		0.489118	0.60777	0.636997
		0.60836	0.522535	0.744131
		0.292319	0.663943	0.669963
		0.319232	0.629597	0.635056
		0.459405	0.64412	0.67509
		0.297038	0.569211	0.604975
		0.567733	0.574309	0.499148
		0.276882	0.766791	0.634393
		0.635362	0.655648	0.615552
		0.259271	0.621009	0.732352
		0.469008	0.64831	0.654315
		0.467943	0.704696	0.589977
		0.303289	0.52242	0.716229
		0.489184	0.607709	0.676891
		0.337737	0.485477	0.695701
		0.468729	0.523278	0.652214
		0.300957	0.673472	0.602932
		0.651768	0.512389	0.773138
		0.287378	0.669301	0.615267
		0.358875	0.534154	0.700548
		0.345839	0.725473	0.687972
		0.39287	0.550521	0.738471
		0.571423	0.630656	0.665127
		0.250757	0.578442	0.76552
		0.284616	0.731728	0.693676
		0.497344	0.549032	0.683704
		0.332363	0.689885	0.719206
		0.361266	0.595644	0.686406
		0.544473	0.541614	0.719699
		0.430224	0.586918	0.601929
		0.292176	0.603961	0.618966
		0.482555	0.661465	0.714914
		0.658815	0.659568	0.581665
		0.536291	0.587847	0.526171
		0.645839	0.701747	0.67725
		0.597697	0.684934	0.645893
		0.399125	0.710079	0.669706
		0.643123	0.561503	0.693656
		0.43162	0.568777	0.661589
		0.265795	0.616917	0.689694
		0.535272	0.520087	0.596332
		0.498091	0.527007	0.595493
		0.416304	0.634467	0.603321
		0.367672	0.700024	0.68059
		0.734632	0.551742	0.641304
		0.297271	0.648059	0.796476
		0.466116	0.663027	0.641173
		0.390724	0.581787	0.559072
		0.597069	0.506853	0.606916
		0.285819	0.500453	0.647934
		0.375564	0.593761	0.598394
		0.445574	0.57336	0.595054
		0.405214	0.554816	0.529682
		0.413927	0.633955	0.529718
		0.478944	0.735074	0.606035
		0.350367	0.64249	0.563722
		0.40606	0.639536	0.575253
		0.291418	0.572445	0.642969
		0.365969	0.61612	0.616244
		0.453697	0.554848	0.62282
		0.300032	0.672165	0.515005
		0.431002	0.561989	0.662281
		0.253256	0.47585	0.569686
		0.467037	0.583445	0.593843
		0.356603	0.612855	0.576303
		0.298431	0.653241	0.698006
		0.272943	0.631583	0.699438
		0.597266	0.579061	0.544603
		0.696011	0.638158	0.713193
		0.45562	0.640671	0.688435
		0.379806	0.571355	0.65275
		0.287366	0.699235	0.582202
		0.378325	0.684999	0.65698
		0.444949	0.641563	0.639328
		0.475336	0.714143	0.420397
		0.420614	0.465779	0.54629
		0.329536	0.582491	0.797682
		0.384983	0.549743	0.583099
		0.347208	0.590364	0.659421
		0.290252	0.609169	0.687494
		0.407146	0.51729	0.667121
		0.521432	0.630136	0.66523
		0.271409	0.61487	0.729844
		0.280732	0.679519	0.669894
		0.295629	0.636061	0.598287
		0.592982	0.610176	0.636798
		0.460905	0.498413	0.556796
		0.270669	0.608482	0.683722
		0.389533	0.483025	0.617606
		0.411853	0.568794	0.6638
		0.230933	0.58149	0.6293
		0.383904	0.667573	0.649116
		0.327207	0.640946	0.620573
		0.403675	0.654526	0.65834
		0.551718	0.489983	0.602164
		0.575778	0.704892	0.627349
		0.625169	0.641717	0.730013
		0.448662	0.615913	0.664244
		0.293981	0.704418	0.712428
		0.669095	0.631062	0.627979
		0.545964	0.649141	0.606502
		0.338288	0.648	0.762964
		0.310943	0.529743	0.652585
		0.351393	0.523386	0.70542
		0.424314	0.70733	0.579064
		0.324365	0.601063	0.727295
		0.328139	0.60459	0.675745
		0.369207	0.484243	0.528633
		0.348116	0.592623	0.758798
		0.463309	0.617282	0.746602
		0.403473	0.623243	0.670674
		0.523136	0.614323	0.670068
		0.247299	0.608142	0.680782
		0.272508	0.679138	0.684374
		0.258848	0.634221	0.539895
		0.536588	0.707418	0.726078
		0.387922	0.688011	0.629424
		0.274076	0.586329	0.640409
		0.593088	0.608771	0.620629
		0.338232	0.703871	0.674509
		0.36169	0.577469	0.724034
		0.42782	0.522456	0.59291
		0.282888	0.756813	0.709818
		0.42379	0.774423	0.594708
		0.371496	0.590657	0.582932
		0.2868	0.638017	0.593624
		0.573651	0.675063	0.657288
		0.354702	0.706184	0.662916
		0.447862	0.44609	0.586716
		0.318258	0.623482	0.552417
		0.572468	0.677415	0.600806
		0.325013	0.530497	0.684107
		0.447836	0.668181	0.523556
		0.574854	0.64675	0.644351
		0.543934	0.607439	0.707764
		0.604653	0.605998	0.628622
		0.328944	0.619015	0.668526
		0.344165	0.59069	0.534312
		0.374359	0.595469	0.718709
		0.638158	0.66841	0.624765
		0.494352	0.6974	0.64979
		0.378753	0.683429	0.697314
		0.309032	0.564339	0.687573
		0.362344	0.515969	0.756312
		0.262464	0.515492	0.743654
		0.501587	0.598674	0.567165
		0.556028	0.667622	0.710449
		0.6172	0.615032	0.692061
		0.521133	0.672771	0.656995
		0.419619	0.644975	0.734896
		0.598963	0.658561	0.711602
		0.307074	0.732961	0.623136
		0.286227	0.522433	0.554034
		0.517236	0.629218	0.660712
		0.53318	0.710953	0.590017
		0.485845	0.634393	0.667652
		0.425967	0.481498	0.709455
		0.37653	0.526822	0.610555
		0.346919	0.590911	0.653343
		0.583322	0.610835	0.781019
		0.685499	0.513847	0.630968
		0.431418	0.474833	0.743995
		0.541835	0.695298	0.715858
		0.651857	0.578002	0.667537
		0.28844	0.490822	0.745369
		0.272144	0.540868	0.737345
		0.434887	0.598067	0.698938
		0.554746	0.52065	0.620127
		0.3121	0.633161	0.517404
		0.311344	0.647702	0.639645
		0.429348	0.650383	0.73453
		0.570288	0.648842	0.654527
		0.320244	0.570374	0.667199
		0.480117	0.653675	0.682115
		0.600213	0.665738	0.5204
		0.469661	0.632802	0.605218
		0.401585	0.534129	0.632843
		0.30753	0.60086	0.620503
		0.377463	0.650026	0.580069
		0.24246	0.661569	0.642528
		0.374563	0.657658	0.494417
		0.285449	0.466427	0.656942
		0.401748	0.60793	0.61728
		0.363645	0.499516	0.528582
		0.364645	0.644463	0.679476
		0.351523	0.668174	0.669935
		0.440718	0.702965	0.665152
		0.272681	0.611179	0.726657
		0.590315	0.624291	0.715617
		0.634342	0.683452	0.734668
		0.419635	0.577729	0.587534
		0.37333	0.554775	0.678077
		0.302238	0.623664	0.668866
		0.495496	0.661218	0.674822
		0.34587	0.626139	0.633262
		0.289322	0.719765	0.595948
		0.366483	0.671781	0.658667
		0.313609	0.653655	0.697523
		0.593428	0.597907	0.621954
		0.594494	0.616991	0.60303
		0.308652	0.653488	0.69971
		0.559726	0.553787	0.749939
		0.33069	0.597453	0.66993
		0.410343	0.636867	0.668094
		0.421063	0.661826	0.556438
		0.288019	0.585321	0.626019
		0.440479	0.718533	0.632612
		0.296549	0.580156	0.674417
		0.640519	0.600978	0.709479
		0.294025	0.649334	0.696903
		0.37911	0.651008	0.652331
		0.29719	0.546766	0.552696
		0.361286	0.61784	0.765511
		0.384427	0.623901	0.65086
		0.51615	0.678778	0.648776
		0.548255	0.574857	0.640314
		0.441918	0.677144	0.579564
		0.428645	0.673903	0.587779
		0.323233	0.554746	0.653852
		0.447111	0.505888	0.693892
		0.35597	0.560463	0.668908
		0.615713	0.61681	0.785843
		0.394723	0.775669	0.652307
		0.397486	0.658291	0.616913
		0.415976	0.668617	0.607978
		0.381011	0.568362	0.614459
		0.418829	0.764287	0.609786
		0.32989	0.692821	0.675629
		0.506077	0.582162	0.596285
		0.409318	0.647868	0.656501
		0.325132	0.757721	0.687425
		0.61155	0.622729	0.775226
		0.466466	0.582084	0.651985
		0.717131	0.591069	0.717385
		0.309731	0.592983	0.554618
		0.323454	0.698953	0.709875
		0.306026	0.561454	0.684737
		0.412169	0.533419	0.643554
		0.321481	0.640422	0.68502
		0.452578	0.607847	0.542753
		0.528667	0.666633	0.690611
		0.437905	0.718101	0.612627
		0.449066	0.60098	0.659916
		0.448348	0.609395	0.588863
		0.305087	0.596224	0.644228
		0.608794	0.592834	0.702655
		0.569007	0.63375	0.682746
		0.310967	0.547367	0.524232
		0.355471	0.564534	0.588235
		0.366835	0.665056	0.670928
		0.260115	0.705668	0.752196
		0.28808	0.638713	0.667799
		0.354864	0.664107	0.791021
		0.342511	0.60168	0.634666
		0.550573	0.672895	0.612639
		0.497617	0.618808	0.637342
		0.404461	0.52927	0.632987
		0.553661	0.514071	0.696076
		0.389842	0.655844	0.644647
		0.489941	0.531742	0.680594
		0.348256	0.646702	0.652441
		0.459675	0.641664	0.61373
		0.67935	0.635317	0.644556
		0.332518	0.519016	0.647295
		0.31294	0.734385	0.551263
		0.350993	0.506069	0.702794
		0.230638	0.682436	0.710421
		0.298443	0.644019	0.653463
		0.525316	0.60634	0.667363
		0.439197	0.624223	0.675343
		0.490636	0.69509	0.626897
		0.423622	0.683507	0.645705
		0.487911	0.703293	0.679655
		0.2447	0.616425	0.664498
		0.243107	0.648045	0.753834
		0.483101	0.686457	0.714161
		0.516032	0.570945	0.720286
		0.465673	0.62921	0.739751
		0.376672	0.572407	0.684995
		0.328716	0.588365	0.626313
		0.523347	0.586148	0.644404
		0.32511	0.486362	0.652353
		0.577874	0.620978	0.554661
		0.466841	0.598813	0.562969
		0.556762	0.691939	0.754796
		0.487312	0.658692	0.650622
		0.585312	0.596987	0.644129
		0.362276	0.637502	0.759114
		0.257539	0.640734	0.639168
		0.526298	0.566304	0.738091
		0.317954	0.630952	0.779245
		0.33006	0.663711	0.619121
		0.517201	0.679691	0.650109
		0.381668	0.585965	0.623182
		0.27918	0.595403	0.656636
		0.48838	0.69276	0.697942
		0.558575	0.575939	0.636118
		0.408485	0.577428	0.599809
		0.292685	0.606482	0.645071
		0.282897	0.509597	0.648135
		0.617452	0.693942	0.636303
		0.618472	0.503848	0.622358
		0.387062	0.494564	0.641661
		0.660805	0.498774	0.61877
		0.331464	0.630675	0.651395
		0.282981	0.569981	0.592386
		0.289275	0.615246	0.669968
		0.591679	0.53253	0.612168
		0.658641	0.52173	0.613018
		0.31441	0.5048	0.720697
		0.306662	0.594281	0.589443
		0.626622	0.755536	0.691875
		0.465047	0.548203	0.530034
		0.491356	0.472565	0.751169
		0.61576	0.68903	0.56943
		0.429344	0.61544	0.596225
		0.3116	0.580633	0.668452
		0.383926	0.412959	0.650678
		0.519832	0.643766	0.550197
		0.362397	0.64559	0.637856
		0.337271	0.77813	0.633307
		0.43495	0.60047	0.591746
		0.527576	0.63287	0.66112
		0.357991	0.769044	0.490029
		0.523737	0.6801	0.700501
		0.487844	0.524805	0.609366
		0.441248	0.524656	0.686285
		0.308556	0.660698	0.649924
		0.304492	0.599091	0.608058
		0.517803	0.547587	0.651194
		0.326832	0.497784	0.648799
		0.3434	0.797869	0.598897
		0.317556	0.665601	0.780336
		0.475711	0.591741	0.604522
		0.341289	0.66701	0.600185
		0.4906	0.596708	0.646949
		0.533146	0.613717	0.751891
		0.360737	0.605961	0.532656
		0.450187	0.55998	0.630488
		0.409774	0.650887	0.510233
		0.393054	0.552137	0.728451
		0.288241	0.553091	0.62023
		0.596965	0.55724	0.670763
		0.435096	0.523091	0.696492
		0.314819	0.674298	0.748994
		0.55995	0.687921	0.638253
		0.323006	0.744945	0.576721
		0.342445	0.63221	0.586817
		0.318796	0.65624	0.564446
		0.377454	0.667965	0.619516
		0.307913	0.736602	0.752374
		0.406347	0.552448	0.668228
		0.577109	0.667388	0.66983
		0.530693	0.600214	0.633972
		0.598564	0.545541	0.584313
		0.566227	0.650362	0.646613
		0.263305	0.571111	0.657953
		0.669543	0.460014	0.65791
		0.477123	0.453827	0.606835
		0.258152	0.655881	0.608129
		0.389768	0.588318	0.632877
		0.665943	0.565291	0.804471
		0.286151	0.642977	0.650443
		0.431435	0.70589	0.709686
		0.377538	0.39794	0.701445
		0.34269	0.638992	0.605622
		0.3439	0.546043	0.584665
		0.66888	0.625367	0.742112
		0.302469	0.675719	0.621482
		0.518321	0.595266	0.681664
		0.574829	0.466829	0.608244
		0.483532	0.653996	0.653905
		0.620721	0.559793	0.67645
		0.551465	0.51832	0.691867
		0.567138	0.615809	0.678194
		0.344955	0.644182	0.715838
		0.498655	0.467142	0.698234
		0.360945	0.660915	0.688273
		0.370465	0.53499	0.701955
		0.446496	0.484491	0.639851
		0.471788	0.58055	0.652978
		0.477567	0.566486	0.66948
		0.414444	0.612071	0.654716
		0.291713	0.493678	0.610625
		0.263654	0.606644	0.709533
		0.563488	0.519916	0.732262
		0.382516	0.639883	0.60565
		0.25584	0.667951	0.597676
		0.282478	0.559249	0.647045
		0.424534	0.626974	0.605162
		0.317984	0.674231	0.743523
		0.358238	0.504288	0.726693
		0.338386	0.589869	0.69773
		0.443221	0.548627	0.676411
		0.289618	0.64696	0.638817
		0.61126	0.615851	0.62443
		0.285829	0.669208	0.689924
		0.459665	0.749796	0.737316
		0.434489	0.616377	0.6769
		0.372843	0.720095	0.769949
		0.432087	0.734848	0.588466
		0.360788	0.486921	0.688669
		0.707032	0.668842	0.616919
		0.323156	0.584628	0.799929
		0.444401	0.603172	0.521892
		0.36428	0.598574	0.657987
		0.62089	0.550403	0.729129
		0.384808	0.702058	0.720458
		0.547685	0.576688	0.716824
		0.459881	0.643207	0.555706
		0.43455	0.563994	0.743011
		0.56003	0.502549	0.659178
		0.346066	0.626906	0.653804
		0.386955	0.622081	0.681556
		0.47454	0.698254	0.627678
		0.451088	0.634723	0.668952
		0.579608	0.588582	0.679666
		0.40952	0.593534	0.716516
		0.436915	0.655478	0.590952
		0.471685	0.609994	0.6529
		0.319253	0.687792	0.6305
		0.412594	0.696202	0.74436
		0.303133	0.527303	0.671094
		0.381103	0.62132	0.643676
		0.311701	0.573099	0.592685
		0.351771	0.601582	0.701979
		0.458538	0.642675	0.558492
		0.278698	0.492927	0.54142
		0.528867	0.513705	0.655666
		0.347038	0.499895	0.636036
		0.412958	0.66682	0.692472
		0.509603	0.595672	0.685898
		0.450347	0.654057	0.659885
		0.639086	0.540822	0.728815
		0.357568	0.539789	0.550314
		0.585413	0.557623	0.60304
		0.425586	0.60971	0.689375
		0.326041	0.631796	0.634255
		0.450516	0.711415	0.604082
		0.475174	0.523409	0.655821
		0.230188	0.546662	0.645583
		0.341185	0.628027	0.574237
		0.544347	0.557029	0.582006
		0.568964	0.612788	0.669277
		0.411947	0.635203	0.67435
		0.64957	0.538704	0.607037
		0.271379	0.720184	0.620123
		0.203469	0.61512	0.722569
		0.291275	0.6964	0.657119
		0.471423	0.666128	0.626354
		0.320268	0.684288	0.646102
		0.394663	0.697858	0.658772
		0.406924	0.711549	0.637944
		0.469492	0.634845	0.636218
		0.395326	0.648937	0.771397
		0.295283	0.547164	0.546301
		0.291676	0.567	0.573227
		0.578006	0.533963	0.62907
		0.337508	0.674641	0.648334
		0.323348	0.615947	0.746322
		0.35083	0.568617	0.634296
		0.627117	0.6728	0.699111
		0.312845	0.650156	0.693579
		0.422784	0.570155	0.790393
		0.593052	0.670507	0.700845
		0.592464	0.570112	0.594727
		0.255666	0.630076	0.602288
		0.329831	0.638103	0.589468
		0.451777	0.545249	0.621509
		0.406989	0.609435	0.650947
		0.311341	0.547936	0.67497
		0.53827	0.643097	0.66677
		0.636334	0.675403	0.639508
		0.443608	0.679847	0.607959
		0.476306	0.736542	0.700053
		0.494209	0.640987	0.692821
		0.44396	0.588076	0.665899
		0.418174	0.594937	0.712901
		0.329425	0.555697	0.716526
		0.441065	0.585328	0.719002
		0.463883	0.666651	0.438388
		0.451961	0.57361	0.665764
		0.326502	0.616476	0.637638
		0.356643	0.571128	0.647459
		0.508284	0.735049	0.709197
		0.295304	0.697872	0.608998
		0.457696	0.593052	0.722829
		0.371631	0.596115	0.688624
		0.534037	0.748093	0.668536
		0.305013	0.599512	0.621557
		0.276579	0.542947	0.508208
		0.471976	0.723796	0.63864
		0.414983	0.63858	0.758466
		0.482737	0.68609	0.534505
		0.418576	0.63207	0.710394
		0.582923	0.65805	0.673942
		0.472809	0.664535	0.613774
		0.396359	0.581497	0.740497
		0.436767	0.694013	0.606784
		0.512601	0.624886	0.672629
		0.403747	0.554041	0.620973
		0.334727	0.661898	0.681707
		0.265044	0.68779	0.6451
		0.48792	0.712919	0.712499
		0.464781	0.669684	0.634708
		0.395712	0.561531	0.602038
		0.539784	0.669473	0.695314
		0.454006	0.533155	0.660054
		0.39578	0.677825	0.667273
		0.423197	0.50599	0.624055
		0.241509	0.622726	0.597864
			0.695564	0.62984
			0.611842	0.634249
			0.522491	0.552046
			0.64714	0.621439
			0.573024	0.738951
			0.675285	0.562796
			0.717224	0.583466
			0.671027	0.680214
			0.737594	0.669311
			0.463749	0.674875
			0.609189	0.768311
			0.689887	0.629724
			0.53686	0.643156
			0.607132	0.717444
			0.498699	0.609082
			0.64592	0.61295
			0.694439	0.585684
			0.645422	0.619904
			0.754328	0.62188
			0.563243	0.806037
			0.642625	0.688364
			0.596775	0.776218
			0.598597	0.615259
			0.579015	0.648624
			0.62519	0.575725
			0.560827	0.689639
			0.542212	0.703835
			0.657478	0.656294
			0.666188	0.73136
			0.668622	0.666248
			0.575769	0.506115
			0.592835	0.636815
			0.743008	0.653381
			0.565571	0.622721
			0.65159	0.686613
			0.632547	0.563486
			0.589583	0.689251
			0.562618	0.714486
			0.423478	0.510967
			0.709229	0.475249
			0.731161	0.729219
			0.718581	0.663107
			0.587631	0.669482
			0.55107	0.574122
			0.518728	0.55449
			0.765069	0.571052
			0.65107	0.633126
			0.714208	0.64388
			0.543932	0.55337
			0.520025	0.708364
			0.575975	0.620732
			0.65008	0.680717
			0.638907	0.63236
			0.54528	0.629138
			0.64285	0.64172
			0.627509	0.59869
			0.617056	0.524002
			0.538129	0.633718
			0.596769	0.529949
			0.651919	0.589114
			0.636138	0.662575
			0.564256	0.654475
			0.641811	0.643547
			0.614076	0.649991
			0.726386	0.67799
			0.592922	0.546357
			0.582016	0.63065
			0.548236	0.557067
			0.629116	0.572186
			0.759895	0.70345
			0.668366	0.657964
			0.614822	0.689246
			0.636398	0.57725
			0.536027	0.639365
			0.551172	0.6938
			0.731599	0.60278
			0.643703	0.705667
			0.746931	0.601536
			0.596006	0.680924
			0.544001	0.713059
			0.557608	0.711799
			0.587964	0.636791
			0.647068	0.589569
			0.592075	0.757225
			0.653444	0.530725
			0.597112	0.682366
			0.540618	0.631422
			0.607439	0.638893
			0.597824	0.776594
			0.703432	0.608288
			0.537082	0.600079
			0.660103	0.649432
			0.613424	0.65323
			0.635769	0.600459
			0.600431	0.706681
			0.573996	0.62918
			0.612006	0.560952
			0.575624	0.742044
			0.62946	0.729798
			0.709009	0.649555
			0.564605	0.622782
			0.628307	0.67009
			0.655618	0.611999
			0.674768	0.639515
			0.708573	0.645757
			0.717004	0.658424
			0.678837	0.656266
			0.612617	0.66729
			0.653635	0.660368
			0.493281	0.676934
			0.5983	0.675127
			0.642685	0.57105
			0.614868	0.608568
			0.543228	0.597307
			0.618001	0.554738
			0.628313	0.720804
			0.622465	0.61073
			0.67508	0.635892
			0.572873	0.643877
			0.698585	0.72268
			0.565301	0.675951
			0.656871	0.654294
			0.614352	0.580965
			0.610454	0.574848
			0.635544	0.740107
			0.525072	0.655558
			0.675853	0.555813
			0.596113	0.607967
			0.674099	0.656419
			0.676014	0.66833
			0.526616	0.683626
			0.61844	0.619311
			0.724099	0.597596
			0.697114	0.737918
			0.684525	0.659258
			0.613989	0.703453
			0.542989	0.617839
			0.712071	0.706673
			0.645931	0.562887
			0.684367	0.684467
			0.637735	0.681718
			0.622857	0.628349
			0.680305	0.572115
			0.588042	0.597807
			0.666104	0.669042
			0.700024	0.598264
			0.657933	0.64343
			0.719529	0.666674
			0.749945	0.604605
			0.611067	0.597741
			0.621473	0.644011
			0.602258	0.676646
			0.72981	0.656813
			0.601984	0.542502
			0.553353	0.588563
			0.765953	0.690399
			0.537773	0.512958
			0.725121	0.709176
			0.707449	0.716361
			0.653859	0.675469
			0.661402	0.679255
			0.629866	0.623414
			0.562582	0.657067
			0.588987	0.691006
			0.630879	0.534735
			0.64555	0.674811
			0.600254	0.612649
			0.59546	0.724827
			0.525047	0.634939
			0.651321	0.619906
			0.599414	0.656804
			0.656011	0.536812
			0.572228	0.599368
			0.586673	0.639228
			0.663164	0.70617
			0.715055	0.701892
			0.721163	0.745486
			0.618712	0.69136
			0.689789	0.662483
			0.578575	0.676763
			0.61204	0.649255
			0.57371	0.608721
			0.580662	0.680651
			0.65664	0.572454
			0.564199	0.605888
			0.708526	0.681143
			0.646673	0.548299
			0.563425	0.626132
			0.589802	0.643372
			0.501969	0.702666
			0.53841	0.647102
			0.476735	0.656984
			0.617121	0.516948
			0.702483	0.671436
			0.562871	0.6935
			0.664463	0.690523
			0.500072	0.485419
			0.584007	0.597001
			0.579112	0.683137
			0.621718	0.670892
			0.536076	0.634211
			0.654123	0.645449
			0.612582	0.708622
			0.703385	0.651629
			0.726307	0.596548
			0.69361	0.639586
			0.608934	0.678409
			0.609078	0.529906
			0.563113	0.608178
			0.633071	0.753257
			0.710888	0.578519
			0.442778	0.576636
			0.638815	0.698926
			0.508255	0.625208
			0.630483	0.747511
			0.547317	0.7289
			0.638725	0.681787
			0.638433	0.71947
			0.627008	0.683871
			0.529356	0.606486
			0.667137	0.713784
			0.582948	0.633521
			0.627803	0.714084
			0.533245	0.649753
			0.537963	0.583634
			0.675444	0.589365
			0.578586	0.559484
			0.575308	0.557755
			0.572466	0.687237
			0.61213	0.723576
			0.603418	0.624564
			0.625744	0.591229
			0.765963	0.54274
			0.632982	0.690579
			0.689499	0.666086
			0.688398	0.609642
			0.556396	0.589379
			0.736917	0.627404
			0.726554	0.68279
			0.650563	0.618166
			0.613486	0.566996
			0.46772	0.634253
			0.527211	0.631177
			0.637869	0.670203
			0.524686	0.634705
			0.537649	0.610844
			0.619561	0.663817
			0.715255	0.670189
			0.618506	0.617502
			0.705924	0.635688
			0.481055	0.632759
			0.626655	0.765777
			0.512668	0.7019
			0.549059	0.732539
			0.571638	0.687407
			0.709929	0.579864
			0.504841	0.629965
			0.530608	0.587435
			0.669256	0.583917
			0.716943	0.585644
			0.568091	0.757816
			0.627583	0.604819
			0.654045	0.659171
			0.652245	0.65046
			0.654406	0.693892
			0.59618	0.618856
			0.533959	0.668776
			0.595244	0.713461
			0.549739	0.646301
			0.718984	0.669885
			0.577743	0.659023
			0.663199	0.661437
			0.673451	0.672843
			0.569035	0.783778
			0.715742	0.714336
			0.691462	0.644574
			0.552832	0.572716
			0.602984	0.700631
			0.608983	0.653181
			0.710331	0.665555
			0.530743	0.469433
			0.67364	0.718341
			0.518971	0.725256
			0.683757	0.752181
			0.672293	0.72323
			0.581533	0.686878
			0.670226	0.574024
			0.6289	0.680908
			0.552702	0.644641
			0.461456	0.668604
			0.575504	0.678339
			0.62352	0.725881
			0.547479	0.647636
			0.713096	0.647214
			0.55878	0.668435
			0.642455	0.704274
			0.587903	0.650068
			0.437295	0.754818
			0.656489	0.637088
			0.635559	0.57557
			0.623043	0.675247
			0.697316	0.601556
			0.61419	0.601636
			0.584925	0.59763
			0.662599	0.637565
			0.46686	0.619167
			0.704047	0.680897
			0.641645	0.693054
			0.587637	0.563941
			0.650762	0.725594
			0.628869	0.635442
			0.681959	0.63361
			0.601611	0.595453
			0.583877	0.776269
			0.551556	0.602766
			0.775149	0.720711
			0.572245	0.663243
			0.702804	0.692103
			0.533863	0.721209
			0.705702	0.627476
			0.618865	0.689965
			0.633411	0.599422
			0.588744	0.708275
			0.60666	0.633372
			0.640652	0.556967
			0.712024	0.568855
			0.643196	0.711155
			0.752967	0.631583
			0.496112	0.605333
			0.563617	0.631
			0.711374	0.594845
			0.647398	0.758153
			0.526865	0.6603
			0.640237	0.673606
			0.643293	0.602265
			0.599185	0.684038
			0.629192	0.659542
			0.652552	0.588701
			0.584592	0.659515
			0.521312	0.708085
			0.714725	0.652332
			0.677111	0.73212
			0.506779	0.434942
			0.710672	0.653379
			0.726404	0.695338
			0.579937	0.759174
			0.653392	0.756448
			0.567868	0.713366
			0.674561	0.75044
			0.583906	0.608873
			0.524899	0.633365
			0.707466	0.650016
			0.698994	0.66997
			0.677099	0.502721
			0.669624	0.747136
			0.711893	0.557564
			0.615067	0.569811
			0.717387	0.68056
			0.581179	0.584858
			0.60441	0.75228
			0.616384	0.644479
			0.676101	0.658267
			0.631087	0.608256
			0.53989	0.542351
			0.710478	0.666962
			0.536093	0.597585
			0.624948	0.572007
			0.747169	0.593
			0.632983	0.680004
			0.695721	0.686343
			0.590916	0.667669
			0.664648	0.706793
			0.659133	0.715156
			0.696978	0.696151
			0.655299	0.626708
			0.563435	0.649739
			0.562379	0.657635
			0.606002	0.617834
			0.603082	0.576575
			0.696523	0.669723
			0.568511	0.592275
			0.61451	0.60996
			0.628315	0.565526
			0.60977	0.581021
			0.574165	0.657396
			0.618429	0.630734
			0.803267	0.582395
			0.520581	0.483117
			0.672167	0.650235
			0.532537	0.721417
			0.590997	0.636187
			0.600534	0.451431
			0.698086	0.734357
			0.539148	0.694684
			0.566437	0.690674
			0.618876	0.698621
			0.72289	0.624939
			0.602058	0.540235
			0.60414	0.48605
			0.75323	0.723079
			0.719652	0.713341
			0.561807	0.618963
			0.723777	0.596844
			0.615269	0.573602
			0.613668	0.593868
			0.583834	0.600944
			0.57977	0.670106
			0.494685	0.658291
			0.614409	0.569338
			0.622299	0.687013
			0.677398	0.685351
			0.648139	0.691488
			0.621676	0.715692
			0.630198	0.58871
			0.709136	0.614248
			0.580347	0.648533
			0.629221	0.666351
			0.586523	0.600754
			0.644151	0.649366
			0.608282	0.651842
			0.541414	0.767583
			0.698592	0.63632
			0.587802	0.656726
			0.599971	0.623411
			0.50405	0.645092
			0.568674	0.654575
			0.689711	0.703008
			0.70154	0.670813
			0.603546	0.674965
			0.620837	0.717324
			0.709895	0.604906
			0.535169	0.66849
			0.702637	0.679985
			0.668811	0.693558
			0.653556	0.605873
			0.559097	0.667049
			0.539914	0.583566
			0.608055	0.579437
			0.507756	0.627452
			0.443667	0.626432
			0.64749	0.543672
			0.591084	0.535976
			0.708312	0.701665
			0.716692	0.641537
			0.663902	0.629984
			0.702288	0.638555
			0.631074	0.578999
			0.641636	0.56473
			0.685927	0.673303
			0.750669	0.56984
			0.649223	0.60259
			0.554986	0.684401
			0.660401	0.686283
			0.701282	0.651642
			0.536263	0.661354
			0.650816	0.670388
			0.665991	0.632475
			0.586973	0.648212
			0.466118	0.515303
			0.528739	0.556774
			0.706265	0.607685
			0.596396	0.519775
			0.781662	0.639848
			0.667937	0.644027
			0.569242	0.581612
			0.603839
			0.497692
			0.591682
			0.616765
			0.518156
			0.584441
			0.624376
			0.527638
			0.662733
			0.738729
			0.698329
			0.5322
			0.725119
			0.532423
			0.700578
			0.584535
			0.580046
			0.540329
			0.646618
			0.652643
			0.72559
			0.718281
			0.669433
			0.64433
			0.594512
			0.606532
			0.704575
			0.661148
			0.576746
			0.611646
			0.740647
			0.670966
			0.684378
			0.599689
			0.639433
			0.532345
			0.707626
			0.71558
			0.585077
			0.593963
			0.571781
			0.65661
			0.608556
			0.503444
			0.630904
			0.554853
			0.741665
			0.55367
			0.560842
			0.638187
			0.632138
			0.667148
			0.596014
			0.60748
			0.612107
			0.600515
			0.547949
			0.708721
			0.54409
			0.627754
			0.591947
			0.705737
			0.523464
			0.687648
			0.563699
			0.563127
			0.523309
			0.613597
			0.521148
			0.536724
			0.695017
			0.704561
			0.668724
			0.530728
			0.687431
			0.572081
			0.689512
			0.627949
			0.609163
			0.520273
			0.590495
			0.681895
			0.627633
			0.58657
			0.611931
			0.681026
			0.657315
			0.656305
			0.560647
			0.547358
			0.667159
			0.601435
			0.549542
			0.670716
			0.620693
			0.620949
			0.546929
			0.604069
			0.667128
			0.63394
			0.624073
			0.744775
			0.654481
			0.53998
			0.647196
			0.566409
			0.676784
			0.623352
			0.621611
			0.627522
			0.505046
			0.729501
			0.545762
			0.625688
			0.525228
			0.69263
			0.626712
			0.739196
			0.593039
			0.650322
			0.740992
			0.657214
			0.745312
			0.570758
			0.712671
			0.703988
			0.639208
			0.601407
			0.501224
			0.67294
			0.66718
			0.568349
			0.559842
			0.670247
			0.568379
			0.571872
			0.636417
			0.656262
			0.664605
			0.591208
			0.621682
			0.697181
			0.621204
			0.539327
			0.550855
			0.575935
			0.619793
			0.521755
			0.654234
			0.594045
			0.774069
			0.602948
			0.662171
			0.637523
			0.738811
			0.601806
			0.542583
			0.620215
			0.593445
			0.557352
			0.444683
			0.518754
			0.560716
			0.602874
			0.644595
			0.603228
			0.692698
			0.6122
			0.702312
			0.501528
			0.714708
			0.623144
			0.50966
			0.614179
			0.683071
			0.755751
			0.764952
			0.522105
			0.610536
			0.533746
			0.584579
			0.71638
			0.52497
			0.698116
			0.648668
			0.628424
			0.685103
			0.566801
			0.616387
			0.711337
			0.499077
			0.671884
			0.594071
			0.694703
			0.657533
			0.623777
			0.604641
			0.562335
			0.559138
			0.636256
			0.606148
			0.642693
			0.539118
			0.673362
			0.622347
			0.556786
			0.596403
			0.520861
			0.532775
			0.664863
			0.73304
			0.567242
			0.577974
			0.630302
			0.768187
			0.712077
			0.676054
			0.711538
			0.644246
			0.742958
			0.636025
			0.541968
			0.541294
			0.756927
			0.538966
			0.738686
			0.723067
			0.62056
			0.571051
			0.722327
			0.703535
			0.583569
			0.661962
			0.607381
			0.727783
			0.586838
			0.560078
			0.682407
			0.670161
			0.518497
			0.666192
			0.620638

## Sheet: PBP2 tatC Medial
Data		Area under curve (normalized medial profile)										Tests
	Strain	JOE3134	JOE3147X	JOE3147G		Strain	JOE3134	JOE3147X	JOE3147G			WT vs ΔtatC / X
	Genotype	WT	ΔtatC / X	ΔtatC / G		Genotype	WT	ΔtatC / X	ΔtatC / G		p-value	0.950462
	1	0.277176	0.298981	0.65073		Mean	0.42989	0.430177	0.654211		Difference	0.000286994
	2	0.427134	0.396053	0.540851		StDev	0.134987	0.128372	0.0558705			WT vs ΔtatC / G
	3	0.354842	0.56006	0.661058		Num	1568	1683	2126		p-value	0
	4	0.50961	0.400747	0.598249		StError	0.00340893	0.00312917	0.00121172		Difference	0.224321
	5	0.446395	0.415863	0.630204								ΔtatC / X vs ΔtatC / G
	6	0.408464	0.588361	0.591736							p-value	0
	7	0.449647	0.582005	0.717262							Difference	0.224034
	8	0.71704	0.452193	0.629043
	9	0.485005	0.271318	0.611599
	10	0.315288	0.498818	0.637229
	11	0.322798	0.274109	0.73027
	12	0.328084	0.413993	0.707786
	13	0.244845	0.312561	0.665466
	14	0.364937	0.546723	0.606029
	15	0.372884	0.395505	0.568566
	16	0.499913	0.514562	0.655682
	17	0.340166	0.506611	0.645519
	18	0.20042	0.65014	0.617231
	19	0.255518	0.419567	0.656279
	20	0.290185	0.502609	0.584583
	21	0.605799	0.381582	0.645124
	22	0.439521	0.694121	0.573156
	23	0.347749	0.669902	0.627496
	24	0.556097	0.368399	0.693478
	25	0.294077	0.249108	0.598152
	26	0.394606	0.230243	0.614052
	27	0.393215	0.527539	0.741621
	28	0.531474	0.334354	0.509985
	29	0.438368	0.656143	0.572512
	30	0.391857	0.474441	0.694728
	31	0.44543	0.66031	0.650779
	32	0.408331	0.514528	0.634024
	33	0.61549	0.518458	0.646095
	34	0.512682	0.70294	0.686322
	35	0.674697	0.528929	0.674973
	36	0.305107	0.589765	0.511378
	37	0.63892	0.312896	0.65025
	38	0.474503	0.220195	0.595957
	39	0.421885	0.46699	0.592367
	40	0.500388	0.35965	0.558279
	41	0.221634	0.527182	0.716565
	42	0.271034	0.542155	0.628598
	43	0.387115	0.531195	0.614612
	44	0.52482	0.650636	0.576596
	45	0.348433	0.639318	0.710679
	46	0.452453	0.451933	0.631503
	47	0.4737	0.281082	0.697689
	48	0.334312	0.433124	0.601298
	49	0.495056	0.465944	0.785698
	50	0.594013	0.267097	0.63615
	51	0.375308	0.414841	0.701424
	52	0.29444	0.352537	0.722346
	53	0.430621	0.331717	0.595967
	54	0.508537	0.354183	0.632762
	55	0.238968	0.384461	0.60254
	56	0.694069	0.42101	0.705791
	57	0.257389	0.281029	0.667093
	58	0.33019	0.25345	0.625342
	59	0.424645	0.349507	0.68097
	60	0.409144	0.401334	0.69348
	61	0.531809	0.322621	0.701718
	62	0.614887	0.405058	0.582678
	63	0.566434	0.304696	0.716185
	64	0.304529	0.630047	0.687164
	65	0.665609	0.446656	0.598777
	66	0.221441	0.439751	0.571717
	67	0.385893	0.455592	0.709711
	68	0.686411	0.381638	0.621333
	69	0.446726	0.321725	0.768287
	70	0.346617	0.396488	0.726225
	71	0.403898	0.336972	0.628609
	72	0.560517	0.310141	0.624583
	73	0.445973	0.345615	0.729057
	74	0.230385	0.58998	0.765288
	75	0.287981	0.608065	0.741197
	76	0.243368	0.49705	0.668399
	77	0.22571	0.423112	0.575713
	78	0.289969	0.344964	0.695144
	79	0.241001	0.316906	0.699202
	80	0.43148	0.233651	0.637916
	81	0.358106	0.385033	0.720408
	82	0.47716	0.409903	0.742984
	83	0.689824	0.586972	0.634196
	84	0.575551	0.374119	0.613519
	85	0.367963	0.380082	0.643467
	86	0.375802	0.56892	0.684992
	87	0.542187	0.408008	0.72664
	88	0.455414	0.265976	0.638085
	89	0.641999	0.494069	0.786898
	90	0.431199	0.366892	0.714188
	91	0.510542	0.265997	0.588107
	92	0.622347	0.58878	0.646279
	93	0.525571	0.262803	0.649651
	94	0.474001	0.298484	0.651746
	95	0.476524	0.325142	0.653934
	96	0.698323	0.494019	0.685029
	97	0.254998	0.443847	0.575857
	98	0.337232	0.34504	0.761418
	99	0.233944	0.648175	0.664462
	100	0.386833	0.283183	0.613389
	101	0.453519	0.407179	0.534355
	102	0.344857	0.630122	0.692448
	103	0.581345	0.626693	0.695361
	104	0.291967	0.365207	0.76729
	105	0.239734	0.494391	0.615567
	106	0.25749	0.42726	0.668752
	107	0.312115	0.349778	0.652507
	108	0.209299	0.348924	0.698477
	109	0.188145	0.483878	0.620935
	110	0.482481	0.337488	0.543072
	111	0.43219	0.327632	0.577775
	112	0.611853	0.471356	0.650765
	113	0.349784	0.239262	0.624331
	114	0.626428	0.434633	0.614895
	115	0.267384	0.37449	0.657465
	116	0.488683	0.505181	0.673285
	117	0.465767	0.294495	0.734443
	118	0.285488	0.348455	0.670368
	119	0.652967	0.633029	0.718338
	120	0.634972	0.468939	0.707651
	121	0.623433	0.449954	0.62527
	122	0.395748	0.289706	0.728345
	123	0.385355	0.559143	0.659655
	124	0.329554	0.315725	0.519953
	125	0.247685	0.265117	0.639847
	126	0.445435	0.50828	0.676542
	127	0.354257	0.310244	0.618051
	128	0.517508	0.616249	0.625032
	129	0.279911	0.346012	0.78027
	130	0.570547	0.380744	0.731883
	131	0.531596	0.300198	0.613332
	132	0.28767	0.60447	0.632423
	133	0.30344	0.622494	0.699111
	134	0.517817	0.516976	0.645751
	135	0.267295	0.354124	0.69663
	136	0.550169	0.577945	0.670262
	137	0.465969	0.370595	0.703983
	138	0.379984	0.319047	0.632754
	139	0.326597	0.423746	0.69134
	140	0.438751	0.376959	0.665998
	141	0.622629	0.311386	0.728336
	142	0.197066	0.400057	0.644187
	143	0.528274	0.280795	0.712216
	144	0.286662	0.203445	0.689215
	145	0.395291	0.393966	0.687765
	146	0.315812	0.465324	0.6619
	147	0.613769	0.516315	0.670477
	148	0.459631	0.353256	0.57266
	149	0.313023	0.605503	0.664611
	150	0.278277	0.282132	0.686827
	151	0.29787	0.630418	0.645595
	152	0.556016	0.400118	0.669106
	153	0.685792	0.467946	0.725909
	154	0.521126	0.438322	0.621796
	155	0.390543	0.472454	0.727594
	156	0.295972	0.444979	0.66186
	157	0.503697	0.459943	0.673403
	158	0.306726	0.449519	0.752525
	159	0.533026	0.286548	0.619235
	160	0.287403	0.494551	0.609383
	161	0.602854	0.475866	0.705891
	162	0.3707	0.568314	0.672481
	163	0.38607	0.440936	0.585814
	164	0.476894	0.317626	0.623627
	165	0.317058	0.22734	0.679038
	166	0.301354	0.308765	0.640572
	167	0.34771	0.433419	0.604866
	168	0.27207	0.519689	0.655137
	169	0.237548	0.541319	0.632552
	170	0.332335	0.239235	0.658756
	171	0.309215	0.598655	0.63837
	172	0.634192	0.615893	0.635321
	173	0.360388	0.303669	0.614686
	174	0.304761	0.337131	0.679441
	175	0.425235	0.316194	0.660099
	176	0.664212	0.260573	0.515809
	177	0.539262	0.301812	0.754662
	178	0.271638	0.380087	0.625144
	179	0.251023	0.482627	0.70731
	180	0.47776	0.557593	0.615311
	181	0.427529	0.393078	0.602749
	182	0.23243	0.49008	0.591573
	183	0.362772	0.346077	0.660238
	184	0.25028	0.40132	0.689436
	185	0.517093	0.474058	0.658345
	186	0.637721	0.427581	0.627436
	187	0.620387	0.270821	0.680349
	188	0.332943	0.313379	0.678733
	189	0.441914	0.316099	0.594145
	190	0.51395	0.474538	0.712955
	191	0.218044	0.462258	0.676427
	192	0.228996	0.361928	0.636687
	193	0.641422	0.351987	0.634554
	194	0.284781	0.275188	0.692753
	195	0.490083	0.341379	0.522889
	196	0.425967	0.597419	0.667792
	197	0.466533	0.47336	0.65976
	198	0.555899	0.535327	0.700142
	199	0.595022	0.392786	0.582756
	200	0.488345	0.413844	0.643933
	201	0.38252	0.490538	0.71354
	202	0.390445	0.50832	0.64002
	203	0.405111	0.693813	0.721204
	204	0.529879	0.617204	0.668837
	205	0.490662	0.597981	0.635335
	206	0.443387	0.573226	0.647831
	207	0.268485	0.48599	0.683519
	208	0.479398	0.530991	0.678389
	209	0.233743	0.587172	0.730564
	210	0.616911	0.540562	0.656908
	211	0.240107	0.263858	0.652269
	212	0.205542	0.484277	0.622349
	213	0.469976	0.350823	0.642817
	214	0.408428	0.734654	0.659007
	215	0.555333	0.654088	0.573218
	216	0.453749	0.480753	0.636872
	217	0.256104	0.442949	0.686366
	218	0.493009	0.290986	0.729887
	219	0.502899	0.428453	0.689206
	220	0.699976	0.49543	0.67208
	221	0.248904	0.611035	0.669675
	222	0.658693	0.48802	0.708704
	223	0.308323	0.383188	0.650735
	224	0.267548	0.338348	0.672083
	225	0.397348	0.417555	0.662619
	226	0.249694	0.221411	0.699166
	227	0.596527	0.440904	0.691333
	228	0.602013	0.518037	0.677086
	229	0.456677	0.323588	0.546956
	230	0.522312	0.499437	0.617578
	231	0.470628	0.594222	0.704358
	232	0.582114	0.388087	0.701419
	233	0.445563	0.476127	0.594467
	234	0.568522	0.438753	0.583147
	235	0.410815	0.500814	0.65903
	236	0.524381	0.624269	0.686704
	237	0.34519	0.567147	0.706243
	238	0.410827	0.277909	0.601748
	239	0.334678	0.622234	0.665775
	240	0.542018	0.523688	0.604049
	241	0.294229	0.619713	0.61035
	242	0.24448	0.439034	0.602556
	243	0.64776	0.591424	0.550728
	244	0.451979	0.476619	0.717316
	245	0.547585	0.440175	0.599849
	246	0.597074	0.527885	0.757682
	247	0.371638	0.336599	0.576939
	248	0.334331	0.684981	0.610654
	249	0.546133	0.431682	0.65472
	250	0.241344	0.490841	0.720943
	251	0.428945	0.528271	0.670953
	252	0.279095	0.547348	0.70893
	253	0.447307	0.562017	0.593301
	254	0.279158	0.401686	0.630805
	255	0.303085	0.35195	0.716747
	256	0.320283	0.269512	0.673965
	257	0.551385	0.34648	0.692413
	258	0.514692	0.277114	0.57457
	259	0.271262	0.218305	0.560036
	260	0.292339	0.380197	0.645511
	261	0.24601	0.346283	0.734187
	262	0.336136	0.494508	0.681342
	263	0.401843	0.364431	0.540138
	264	0.663592	0.28728	0.638736
	265	0.271885	0.294104	0.695822
	266	0.426433	0.415158	0.694483
	267	0.461475	0.495658	0.584665
	268	0.544574	0.475701	0.670815
	269	0.482881	0.377152	0.737681
	270	0.421914	0.430649	0.72088
	271	0.556848	0.47845	0.557014
	272	0.386645	0.290153	0.716544
	273	0.571693	0.385755	0.61306
	274	0.285258	0.537619	0.68173
	275	0.516868	0.222173	0.599483
	276	0.416715	0.510043	0.611707
	277	0.473865	0.37556	0.72497
	278	0.330498	0.662138	0.574216
	279	0.464663	0.410879	0.634705
	280	0.603905	0.424869	0.645465
	281	0.198187	0.506434	0.580529
	282	0.221301	0.557925	0.65068
	283	0.409993	0.332398	0.585335
	284	0.349569	0.521791	0.641424
	285	0.189289	0.337122	0.696183
	286	0.415855	0.313004	0.584787
	287	0.708269	0.486757	0.621548
	288	0.420816	0.546533	0.6779
	289	0.473451	0.578728	0.740027
	290	0.486053	0.550543	0.626859
	291	0.27552	0.478576	0.659252
	292	0.564071	0.392176	0.609569
	293	0.331392	0.466057	0.6183
	294	0.266294	0.335634	0.658381
	295	0.374843	0.411245	0.642051
	296	0.355729	0.606503	0.741081
	297	0.29269	0.442121	0.64593
	298	0.390686	0.520982	0.766653
	299	0.668291	0.522633	0.663145
	300	0.443391	0.305066	0.599462
	301	0.442393	0.329735	0.551397
	302	0.299795	0.218398	0.677639
	303	0.233218	0.572128	0.718254
	304	0.340446	0.293553	0.575326
	305	0.360333	0.624519	0.533309
	306	0.67032	0.349379	0.660605
	307	0.563915	0.429907	0.715548
	308	0.681882	0.550893	0.615559
	309	0.290745	0.296379	0.534777
	310	0.429032	0.336579	0.597353
	311	0.236603	0.455529	0.60984
	312	0.389842	0.284804	0.697561
	313	0.28631	0.544391	0.604449
	314	0.710468	0.45887	0.711676
	315	0.358445	0.314678	0.704501
	316	0.306531	0.480571	0.597433
	317	0.284358	0.427345	0.711768
	318	0.294586	0.446587	0.646861
	319	0.334115	0.324779	0.699999
	320	0.208644	0.462595	0.623546
	321	0.298719	0.671872	0.65419
	322	0.363677	0.357581	0.609753
	323	0.726078	0.482922	0.582432
	324	0.240871	0.626185	0.576709
	325	0.621092	0.563796	0.656743
	326	0.223229	0.315007	0.659
	327	0.300883	0.259577	0.636276
	328	0.566246	0.525922	0.72541
	329	0.355102	0.443725	0.678621
	330	0.493811	0.333529	0.751068
	331	0.298364	0.339879	0.669773
	332	0.47168	0.641721	0.663975
	333	0.328492	0.287557	0.532668
	334	0.64311	0.42935	0.607257
	335	0.615219	0.667611	0.693402
	336	0.338754	0.612664	0.590399
	337	0.433134	0.602972	0.678426
	338	0.498382	0.828881	0.71226
	339	0.214438	0.297515	0.622126
	340	0.621162	0.629875	0.622687
	341	0.534899	0.345207	0.656856
	342	0.319427	0.381166	0.702587
	343	0.440349	0.447696	0.657316
	344	0.409927	0.533463	0.74163
	345	0.524787	0.641989	0.64328
	346	0.232422	0.370255	0.554405
	347	0.296901	0.236477	0.6691
	348	0.66226	0.449525	0.684896
	349	0.608704	0.358039	0.565401
	350	0.388179	0.299566	0.727191
	351	0.392253	0.417917	0.696493
	352	0.270371	0.580451	0.556233
	353	0.389286	0.377886	0.606655
	354	0.548101	0.308607	0.537119
	355	0.261702	0.478126	0.718921
	356	0.287404	0.659465	0.681868
	357	0.542082	0.630336	0.586537
	358	0.516274	0.473674	0.578502
	359	0.568831	0.590977	0.710148
	360	0.52516	0.363423	0.637888
	361	0.467789	0.435702	0.713872
	362	0.319906	0.271947	0.613481
	363	0.53734	0.251028	0.630973
	364	0.667953	0.561505	0.682685
	365	0.403818	0.273877	0.672889
	366	0.252587	0.292273	0.649173
	367	0.33306	0.444416	0.71737
	368	0.610616	0.305019	0.617513
	369	0.534592	0.435422	0.779879
	370	0.654901	0.336995	0.651142
	371	0.514097	0.312412	0.706608
	372	0.342994	0.431112	0.625453
	373	0.276615	0.299832	0.660129
	374	0.460532	0.639612	0.616966
	375	0.297228	0.284093	0.737095
	376	0.33755	0.249402	0.64974
	377	0.497452	0.35891	0.64086
	378	0.464548	0.370181	0.562145
	379	0.340543	0.230964	0.702222
	380	0.68622	0.650514	0.64839
	381	0.517726	0.499922	0.657277
	382	0.587261	0.391731	0.654205
	383	0.547542	0.326257	0.551729
	384	0.557964	0.301944	0.618471
	385	0.562225	0.397387	0.694139
	386	0.575893	0.658038	0.713414
	387	0.437878	0.323438	0.682244
	388	0.384522	0.293251	0.66064
	389	0.625415	0.20061	0.671913
	390	0.375647	0.501003	0.646265
	391	0.539138	0.314351	0.611412
	392	0.598769	0.226522	0.706233
	393	0.265491	0.534753	0.745213
	394	0.321785	0.49629	0.714994
	395	0.400976	0.303407	0.681469
	396	0.585309	0.191676	0.661908
	397	0.459756	0.620824	0.601462
	398	0.569426	0.483721	0.605116
	399	0.510324	0.5307	0.66239
	400	0.507915	0.385535	0.613546
		0.519131	0.705527	0.65591
		0.293481	0.41921	0.641845
		0.240595	0.630824	0.672783
		0.365295	0.278368	0.642908
		0.426795	0.423564	0.656826
		0.729266	0.3206	0.583931
		0.328042	0.461937	0.652258
		0.504217	0.54705	0.690025
		0.293136	0.547076	0.640989
		0.367297	0.558311	0.683203
		0.402015	0.282516	0.635639
		0.201268	0.316615	0.640454
		0.402343	0.283275	0.656558
		0.465363	0.311937	0.617389
		0.631166	0.552352	0.575225
		0.587399	0.523542	0.713796
		0.556347	0.620765	0.709804
		0.549773	0.309808	0.627534
		0.25729	0.475025	0.618734
		0.356622	0.574521	0.627053
		0.383054	0.448342	0.65148
		0.346068	0.361624	0.649732
		0.34839	0.439453	0.680846
		0.580442	0.475515	0.675969
		0.491182	0.691063	0.684309
		0.457684	0.262361	0.671379
		0.391757	0.589343	0.591737
		0.433255	0.327071	0.717917
		0.470748	0.544066	0.679196
		0.313669	0.667861	0.715528
		0.703453	0.26634	0.681596
		0.609961	0.358651	0.654095
		0.482717	0.33719	0.678824
		0.443084	0.405481	0.69867
		0.662043	0.326455	0.63988
		0.415809	0.62461	0.712852
		0.590071	0.617115	0.735339
		0.383036	0.309835	0.603733
		0.620368	0.198798	0.611959
		0.342672	0.402621	0.687231
		0.419448	0.282505	0.609822
		0.283141	0.45641	0.730568
		0.303169	0.312519	0.656371
		0.49631	0.245713	0.704737
		0.456057	0.255579	0.725366
		0.554517	0.389014	0.598914
		0.581372	0.328381	0.575249
		0.504638	0.291725	0.665362
		0.498886	0.618693	0.717111
		0.228409	0.506175	0.681826
		0.320448	0.405009	0.654881
		0.348818	0.40269	0.708647
		0.363969	0.317724	0.703164
		0.214222	0.369882	0.701956
		0.328275	0.261356	0.651377
		0.36736	0.335514	0.655395
		0.386706	0.509579	0.706311
		0.494233	0.455577	0.700793
		0.508734	0.485213	0.640881
		0.332667	0.46569	0.71919
		0.575297	0.680567	0.596131
		0.413675	0.346679	0.730892
		0.547672	0.554972	0.710501
		0.333836	0.495699	0.587395
		0.269944	0.394136	0.590407
		0.300896	0.576354	0.741761
		0.487461	0.325296	0.665276
		0.523498	0.43605	0.704002
		0.231055	0.435849	0.601504
		0.518525	0.224366	0.619137
		0.298739	0.330593	0.565873
		0.468574	0.236986	0.698837
		0.33047	0.504031	0.706473
		0.268442	0.560234	0.62833
		0.508791	0.529301	0.609406
		0.262915	0.497418	0.687965
		0.574199	0.512145	0.576505
		0.618323	0.316421	0.72825
		0.217645	0.422314	0.730111
		0.224997	0.539434	0.664788
		0.592026	0.509686	0.676938
		0.301842	0.344596	0.614073
		0.352033	0.327361	0.614076
		0.56417	0.470801	0.740891
		0.463812	0.251104	0.556152
		0.477046	0.4863	0.72472
		0.323109	0.229479	0.69731
		0.424135	0.592913	0.507067
		0.458372	0.524425	0.54782
		0.470513	0.44659	0.641717
		0.503032	0.418237	0.693817
		0.545814	0.294692	0.683223
		0.568066	0.672492	0.666928
		0.645815	0.564603	0.545696
		0.641211	0.58657	0.584479
		0.193852	0.588465	0.714522
		0.412227	0.256145	0.588613
		0.265207	0.453628	0.667254
		0.286703	0.483213	0.733209
		0.561376	0.323567	0.587064
		0.625968	0.238016	0.6843
		0.265877	0.366235	0.742663
		0.432999	0.413069	0.642989
		0.544944	0.406637	0.622515
		0.456517	0.429493	0.665411
		0.461316	0.412619	0.678292
		0.583829	0.567726	0.640321
		0.42062	0.511191	0.677555
		0.472037	0.412938	0.663203
		0.266261	0.57389	0.706907
		0.399478	0.242257	0.658049
		0.626377	0.482424	0.626162
		0.330681	0.604103	0.658195
		0.540338	0.539034	0.545632
		0.364679	0.405798	0.739384
		0.441057	0.606689	0.642348
		0.392527	0.715262	0.618297
		0.57221	0.232222	0.587229
		0.639447	0.334319	0.559352
		0.439296	0.434387	0.700251
		0.588179	0.332323	0.679922
		0.275099	0.562089	0.661252
		0.44072	0.598698	0.670767
		0.586087	0.714058	0.68111
		0.30934	0.577523	0.630102
		0.398508	0.189941	0.619812
		0.456293	0.310353	0.681964
		0.505717	0.68036	0.703516
		0.285596	0.563407	0.71235
		0.280087	0.515904	0.66251
		0.316311	0.368355	0.602615
		0.543104	0.582841	0.522969
		0.566346	0.395643	0.640931
		0.225662	0.45811	0.680645
		0.316452	0.376091	0.609998
		0.634772	0.264362	0.674582
		0.37966	0.404623	0.590994
		0.613122	0.279523	0.694933
		0.548187	0.302614	0.667325
		0.250716	0.26289	0.772332
		0.391656	0.290436	0.652642
		0.564354	0.21944	0.559253
		0.340771	0.44456	0.746598
		0.537417	0.280927	0.74168
		0.458302	0.2932	0.67607
		0.403547	0.343076	0.629619
		0.293374	0.509423	0.632432
		0.491966	0.40267	0.733583
		0.646513	0.255928	0.659656
		0.208992	0.492159	0.593532
		0.466938	0.364492	0.658494
		0.384042	0.373086	0.64326
		0.330951	0.28797	0.701395
		0.254891	0.378785	0.642446
		0.418947	0.433438	0.619204
		0.244758	0.509743	0.633934
		0.627075	0.560666	0.649093
		0.313294	0.546038	0.565364
		0.354336	0.469366	0.622541
		0.2169	0.652366	0.671103
		0.399966	0.360011	0.566498
		0.428373	0.403974	0.737616
		0.722875	0.593081	0.504679
		0.391933	0.295184	0.709019
		0.303521	0.503994	0.720981
		0.436703	0.331283	0.616754
		0.48309	0.287614	0.745003
		0.347195	0.521779	0.651525
		0.542634	0.357575	0.74451
		0.273416	0.602184	0.671966
		0.431856	0.698714	0.709345
		0.65484	0.539104	0.539172
		0.539212	0.330216	0.633522
		0.736473	0.537062	0.616773
		0.214232	0.52193	0.714853
		0.529592	0.335667	0.762932
		0.339745	0.484501	0.649919
		0.725845	0.574282	0.754657
		0.460606	0.22696	0.567499
		0.463852	0.604758	0.608627
		0.5767	0.610168	0.682923
		0.2477	0.324431	0.63114
		0.403355	0.323717	0.574319
		0.327381	0.362448	0.650391
		0.32234	0.403337	0.623423
		0.474578	0.613619	0.619591
		0.342644	0.484169	0.720921
		0.54433	0.281572	0.624728
		0.587789	0.266459	0.610791
		0.329781	0.451776	0.601099
		0.517379	0.515125	0.650243
		0.379831	0.548721	0.67745
		0.304417	0.500956	0.718306
		0.441975	0.267202	0.631649
		0.390197	0.342154	0.635402
		0.544126	0.523742	0.596387
		0.266579	0.639678	0.717318
		0.376001	0.525531	0.65866
		0.373442	0.484835	0.714233
		0.477588	0.363284	0.696632
		0.206471	0.521791	0.655939
		0.653145	0.352168	0.59991
		0.610583	0.452833	0.660948
		0.214844	0.784242	0.592659
		0.620259	0.295569	0.624018
		0.499683	0.545267	0.68626
		0.563898	0.653914	0.714384
		0.589305	0.371111	0.622405
		0.24179	0.662522	0.673997
		0.313099	0.651941	0.542766
		0.48993	0.613687	0.725564
		0.431467	0.224262	0.673056
		0.299926	0.310039	0.577104
		0.248928	0.378884	0.618451
		0.433873	0.411149	0.654432
		0.410376	0.301861	0.587221
		0.532789	0.694213	0.796177
		0.486392	0.646785	0.581936
		0.333905	0.417033	0.510808
		0.565267	0.518207	0.640885
		0.377323	0.189665	0.728462
		0.369021	0.421748	0.713322
		0.668969	0.2486	0.633499
		0.576158	0.544176	0.621106
		0.243948	0.430431	0.678719
		0.333202	0.420485	0.628428
		0.389517	0.422128	0.616343
		0.627565	0.514681	0.593775
		0.624843	0.398363	0.605473
		0.314481	0.279955	0.658221
		0.434344	0.337588	0.559487
		0.291875	0.543717	0.551683
		0.440328	0.292378	0.699894
		0.430002	0.625375	0.740553
		0.469633	0.282751	0.656338
		0.282496	0.239953	0.636493
		0.287362	0.346192	0.683036
		0.269096	0.333495	0.658499
		0.286948	0.605089	0.751339
		0.687454	0.48333	0.634926
		0.2257	0.54527	0.69904
		0.508322	0.54237	0.702567
		0.261398	0.371106	0.62969
		0.400139	0.684997	0.644934
		0.458279	0.502818	0.666658
		0.387455	0.219809	0.600158
		0.436	0.60891	0.571221
		0.567792	0.336271	0.629168
		0.373411	0.51434	0.704949
		0.430882	0.577749	0.709928
		0.477814	0.338917	0.682455
		0.418131	0.480692	0.710081
		0.294917	0.447254	0.68256
		0.545407	0.482819	0.676942
		0.358672	0.285364	0.692731
		0.649573	0.562677	0.601268
		0.691294	0.226384	0.712688
		0.363814	0.488312	0.676803
		0.220075	0.549714	0.618831
		0.665284	0.331638	0.713554
		0.22816	0.467195	0.603578
		0.430045	0.328096	0.636876
		0.358788	0.552627	0.654092
		0.560603	0.679065	0.605768
		0.548526	0.36026	0.588931
		0.532912	0.421971	0.6108
		0.724064	0.332787	0.641152
		0.50451	0.341127	0.753326
		0.250807	0.316985	0.70765
		0.36983	0.37208	0.56533
		0.333571	0.357888	0.672191
		0.54996	0.492731	0.689939
		0.415383	0.313152	0.583557
		0.319598	0.280623	0.616838
		0.453681	0.523318	0.67646
		0.26852	0.781105	0.671905
		0.624667	0.593372	0.758907
		0.389498	0.377567	0.608288
		0.4669	0.522048	0.677221
		0.477158	0.65296	0.62019
		0.23417	0.483679	0.624894
		0.431154	0.572385	0.573491
		0.337205	0.729709	0.639622
		0.551941	0.543698	0.55184
		0.545352	0.522417	0.674387
		0.532921	0.426687	0.648209
		0.267101	0.361322	0.718898
		0.526506	0.411327	0.708964
		0.468527	0.366438	0.663934
		0.537178	0.399249	0.650223
		0.465765	0.643691	0.662637
		0.591683	0.250872	0.640201
		0.365305	0.293757	0.717991
		0.253872	0.650347	0.668742
		0.240814	0.515348	0.695374
		0.299956	0.318212	0.647561
		0.493951	0.322381	0.653274
		0.359178	0.389814	0.580591
		0.50999	0.738209	0.643801
		0.672303	0.63767	0.717586
		0.517487	0.19904	0.620311
		0.492721	0.492984	0.671102
		0.600199	0.641086	0.523515
		0.372229	0.331674	0.562822
		0.466026	0.253041	0.628041
		0.580974	0.469778	0.573463
		0.463138	0.337762	0.713965
		0.28217	0.222782	0.549049
		0.638391	0.439363	0.693799
		0.664338	0.352127	0.651006
		0.322654	0.357738	0.67424
		0.603499	0.633169	0.593338
		0.244418	0.521089	0.552593
		0.21341	0.418754	0.786564
		0.22331	0.629601	0.691574
		0.287528	0.320238	0.725823
		0.598288	0.554193	0.558197
		0.565421	0.44712	0.653374
		0.386863	0.612921	0.690821
		0.332115	0.5859	0.796243
		0.422744	0.484543	0.656927
		0.689547	0.530737	0.656833
		0.220091	0.281811	0.663948
		0.326326	0.452019	0.597193
		0.63523	0.379458	0.612321
		0.340078	0.551272	0.639999
		0.332218	0.436149	0.679254
		0.342394	0.327061	0.692552
		0.277656	0.279587	0.668633
		0.295845	0.345058	0.680069
		0.423776	0.420349	0.615999
		0.258886	0.622426	0.70908
		0.537217	0.365099	0.710911
		0.471055	0.482974	0.66881
		0.256302	0.387372	0.673287
		0.47132	0.400696	0.572434
		0.386529	0.357858	0.675274
		0.401712	0.30117	0.640782
		0.533273	0.538116	0.731564
		0.651758	0.579328	0.615966
		0.315439	0.252712	0.606593
		0.532427	0.43194	0.713565
		0.273112	0.483976	0.635088
		0.373362	0.24979	0.69813
		0.555693	0.538055	0.683669
		0.380268	0.445406	0.567911
		0.556652	0.562299	0.652012
		0.286248	0.393854	0.656048
		0.738788	0.283048	0.677799
		0.469123	0.598061	0.607921
		0.440236	0.42819	0.659692
		0.494984	0.538696	0.74647
		0.653322	0.559619	0.766104
		0.474126	0.287843	0.662824
		0.435226	0.520221	0.692333
		0.484314	0.342791	0.667097
		0.343304	0.253102	0.569938
		0.582516	0.299754	0.666934
		0.563802	0.297684	0.655442
		0.451141	0.542246	0.750575
		0.381808	0.629671	0.572646
		0.43944	0.56232	0.74612
		0.409152	0.284474	0.608081
		0.201454	0.317285	0.687957
		0.239166	0.329819	0.584373
		0.522164	0.572688	0.631056
		0.448557	0.520628	0.652384
		0.541167	0.3634	0.61643
		0.555215	0.484331	0.561351
		0.569492	0.363697	0.698253
		0.601036	0.621158	0.648868
		0.452658	0.364319	0.612618
		0.45128	0.564645	0.634804
		0.256687	0.433099	0.636266
		0.32954	0.44978	0.696477
		0.518365	0.538774	0.619405
		0.246515	0.28917	0.694217
		0.226378	0.234273	0.695501
		0.326034	0.568901	0.545275
		0.291311	0.430306	0.597398
		0.35386	0.286877	0.730229
		0.388145	0.411892	0.696061
		0.474991	0.332825	0.679556
		0.408244	0.714555	0.666442
		0.48258	0.51676	0.684475
		0.585588	0.353722	0.652897
		0.26983	0.384819	0.658776
		0.481887	0.695742	0.694047
		0.586224	0.478122	0.594512
		0.503899	0.467101	0.72252
		0.499949	0.506309	0.694729
		0.551302	0.63532	0.708727
		0.645783	0.419596	0.658103
		0.745135	0.579889	0.467626
		0.521872	0.328944	0.581333
		0.229468	0.218373	0.636634
		0.464	0.232735	0.663483
		0.30363	0.379135	0.584519
		0.410532	0.358901	0.662013
		0.364659	0.252239	0.662091
		0.220368	0.301082	0.666569
		0.566405	0.599289	0.566762
		0.269947	0.277375	0.628287
		0.291064	0.400428	0.61814
		0.367989	0.543038	0.599015
		0.398549	0.182166	0.590072
		0.437572	0.422914	0.653215
		0.211331	0.582177	0.661488
		0.284072	0.362094	0.645347
		0.349102	0.580956	0.694186
		0.497161	0.44622	0.596162
		0.506691	0.234489	0.658416
		0.567547	0.452759	0.596398
		0.605413	0.449258	0.67764
		0.498431	0.535645	0.661445
		0.345606	0.513062	0.740163
		0.336783	0.265172	0.617307
		0.208274	0.282033	0.674764
		0.580838	0.184836	0.705725
		0.544213	0.305126	0.701796
		0.358096	0.26658	0.612414
		0.435067	0.353342	0.705225
		0.304367	0.290474	0.728629
		0.254087	0.563312	0.582873
		0.495191	0.528149	0.72715
		0.573148	0.645915	0.608253
		0.557328	0.470607	0.613569
		0.290185	0.529366	0.716478
		0.51964	0.311808	0.576423
		0.261645	0.276792	0.556216
		0.60003	0.461674	0.682948
		0.665473	0.359495	0.681026
		0.398868	0.484368	0.623352
		0.272871	0.535656	0.627828
		0.375679	0.471927	0.584426
		0.515388	0.433372	0.662981
		0.490939	0.320574	0.559495
		0.503522	0.339147	0.635218
		0.258353	0.414903	0.670074
		0.451594	0.657021	0.648679
		0.266821	0.321719	0.627072
		0.254533	0.460574	0.671852
		0.763406	0.539645	0.641668
		0.448356	0.264713	0.605924
		0.271269	0.260651	0.722367
		0.221419	0.307587	0.740991
		0.28547	0.51726	0.704468
		0.502378	0.276275	0.63594
		0.444053	0.624049	0.613784
		0.441325	0.61841	0.633487
		0.472059	0.379068	0.560102
		0.563197	0.289122	0.654105
		0.290025	0.249707	0.531751
		0.256509	0.341665	0.723608
		0.304894	0.27308	0.694013
		0.513273	0.531519	0.692033
		0.237208	0.27758	0.701253
		0.527135	0.5787	0.659373
		0.24117	0.243172	0.646561
		0.545938	0.305404	0.708378
		0.476399	0.297912	0.680261
		0.291965	0.574328	0.702359
		0.350987	0.513569	0.574457
		0.701242	0.25582	0.696502
		0.319788	0.391576	0.691473
		0.445444	0.518618	0.646162
		0.474951	0.335621	0.666801
		0.327267	0.51506	0.684273
		0.308239	0.500973	0.643378
		0.239753	0.310956	0.672719
		0.291986	0.487936	0.71991
		0.551366	0.493708	0.602575
		0.577854	0.380039	0.609429
		0.513438	0.481926	0.766068
		0.22201	0.557664	0.713654
		0.272746	0.507563	0.718783
		0.219924	0.588973	0.626632
		0.515305	0.457825	0.655169
		0.572465	0.333693	0.625568
		0.355909	0.302242	0.656715
		0.596831	0.257215	0.641992
		0.253256	0.30761	0.546749
		0.323839	0.494247	0.581582
		0.323484	0.438368	0.666974
		0.305734	0.36764	0.631596
		0.355967	0.362504	0.614211
		0.63956	0.440918	0.683987
		0.381899	0.240844	0.740895
		0.534837	0.330142	0.426788
		0.306964	0.499755	0.581563
		0.635707	0.48147	0.657743
		0.197928	0.507802	0.617895
		0.458918	0.203236	0.666156
		0.721546	0.535947	0.635933
		0.335232	0.49572	0.630805
		0.51816	0.362219	0.611161
		0.219022	0.453398	0.655964
		0.505215	0.369663	0.759389
		0.553919	0.450675	0.530444
		0.330207	0.598844	0.622928
		0.211489	0.579585	0.646047
		0.527189	0.220183	0.646513
		0.546479	0.44908	0.576521
		0.548912	0.546954	0.755133
		0.259003	0.243984	0.579327
		0.214511	0.361535	0.726657
		0.318512	0.282481	0.672198
		0.49122	0.452321	0.713978
		0.315405	0.260524	0.674746
		0.76326	0.370525	0.531443
		0.557718	0.30017	0.645261
		0.495269	0.534196	0.527757
		0.346886	0.266289	0.614241
		0.299076	0.345554	0.608346
		0.474925	0.274119	0.661198
		0.25801	0.610775	0.67039
		0.259645	0.507408	0.753252
		0.353492	0.650701	0.702289
		0.646612	0.306783	0.658948
		0.408992	0.569789	0.739345
		0.296676	0.338911	0.621006
		0.495893	0.476889	0.588576
		0.702943	0.2812	0.634615
		0.434001	0.317229	0.743733
		0.410753	0.216199	0.645451
		0.347053	0.48265	0.65388
		0.580137	0.336639	0.565681
		0.582932	0.519272	0.652529
		0.355271	0.542769	0.672195
		0.25485	0.352665	0.714837
		0.377136	0.172329	0.643592
		0.265274	0.61336	0.670583
		0.422033	0.269146	0.666395
		0.438544	0.246772	0.712038
		0.20189	0.478667	0.720089
		0.474656	0.4872	0.669537
		0.59287	0.286986	0.60697
		0.514373	0.36736	0.587511
		0.269054	0.320885	0.632841
		0.281984	0.600792	0.674056
		0.477015	0.632968	0.657525
		0.245108	0.343646	0.728027
		0.37808	0.285078	0.68033
		0.359224	0.252609	0.616578
		0.618706	0.484506	0.687958
		0.388131	0.587472	0.707549
		0.680366	0.376701	0.719612
		0.551454	0.587174	0.672895
		0.288717	0.559506	0.675289
		0.239618	0.3086	0.534203
		0.403556	0.552644	0.614489
		0.648062	0.541003	0.721036
		0.397981	0.525042	0.669921
		0.5667	0.391291	0.636725
		0.513857	0.574766	0.743895
		0.55813	0.310011	0.700315
		0.268657	0.219831	0.73101
		0.424203	0.421976	0.675198
		0.619424	0.409954	0.669949
		0.283635	0.542366	0.671407
		0.396028	0.555488	0.694434
		0.428691	0.613449	0.643577
		0.726884	0.61928	0.593694
		0.606754	0.405034	0.705192
		0.588866	0.330772	0.613024
		0.425114	0.635732	0.692595
		0.325633	0.330315	0.69085
		0.234864	0.331303	0.539969
		0.349926	0.305235	0.707282
		0.723006	0.306006	0.726262
		0.334619	0.621879	0.584703
		0.314594	0.465139	0.457413
		0.498273	0.480044	0.692787
		0.360488	0.474529	0.757428
		0.266356	0.367988	0.629614
		0.298652	0.208402	0.652837
		0.376527	0.300124	0.694188
		0.198095	0.316257	0.558682
		0.604071	0.610488	0.658891
		0.322796	0.445318	0.60392
		0.394891	0.348932	0.537575
		0.625229	0.513796	0.71167
		0.524067	0.418903	0.690906
		0.634387	0.441592	0.710975
		0.208876	0.521453	0.673051
		0.549938	0.369283	0.723116
		0.324716	0.594663	0.704758
		0.256409	0.307161	0.561226
		0.315349	0.464542	0.569155
		0.371995	0.39054	0.674326
		0.286488	0.58661	0.655187
		0.56527	0.446392	0.643949
		0.228915	0.571361	0.71962
		0.387453	0.467285	0.705809
		0.38728	0.729375	0.649312
		0.620421	0.348707	0.727085
		0.339396	0.387663	0.737494
		0.302604	0.368097	0.615101
		0.385546	0.317258	0.682294
		0.271011	0.675333	0.675165
		0.29679	0.439714	0.645512
		0.438152	0.43795	0.626731
		0.442434	0.65026	0.676474
		0.500285	0.691875	0.620715
		0.270414	0.417931	0.682007
		0.66602	0.363066	0.656253
		0.22968	0.270327	0.619824
		0.411104	0.483302	0.682754
		0.682688	0.61624	0.637439
		0.401277	0.499356	0.638159
		0.437527	0.404217	0.62326
		0.524193	0.250182	0.655292
		0.237646	0.584837	0.716039
		0.361457	0.246032	0.640629
		0.2777	0.275967	0.594558
		0.555921	0.419797	0.618362
		0.327817	0.3582	0.696439
		0.551642	0.370687	0.702698
		0.583641	0.445407	0.61513
		0.238326	0.255934	0.721552
		0.521704	0.44825	0.68464
		0.640374	0.602832	0.646796
		0.609787	0.541647	0.563152
		0.492556	0.454432	0.613709
		0.251259	0.594973	0.615469
		0.539441	0.398455	0.684978
		0.593512	0.502148	0.697336
		0.326255	0.374171	0.721998
		0.430439	0.546414	0.672864
		0.496813	0.604205	0.745153
		0.558621	0.327403	0.665071
		0.242547	0.274594	0.593379
		0.495137	0.270909	0.766951
		0.621824	0.297414	0.723395
		0.385834	0.295068	0.744426
		0.429679	0.54138	0.70806
		0.260067	0.249618	0.694286
		0.579193	0.350011	0.637301
		0.297424	0.436912	0.737563
		0.689819	0.480265	0.784449
		0.527885	0.419402	0.703246
		0.351991	0.669951	0.651746
		0.222443	0.308363	0.64679
		0.267906	0.59611	0.717742
		0.51193	0.345928	0.55846
		0.277078	0.344762	0.75657
		0.275091	0.666131	0.604533
		0.289802	0.420754	0.66873
		0.26271	0.302609	0.738079
		0.397586	0.690442	0.688497
		0.519576	0.579316	0.65338
		0.615547	0.628878	0.682715
		0.588916	0.308001	0.674934
		0.268236	0.518188	0.668415
		0.542848	0.54599	0.752154
		0.274485	0.605492	0.721451
		0.64377	0.668582	0.720902
		0.250454	0.352556	0.644647
		0.366512	0.559741	0.767759
		0.488687	0.595146	0.625459
		0.633846	0.323609	0.6688
		0.560571	0.481824	0.62353
		0.695034	0.48943	0.656138
		0.39257	0.310953	0.705821
		0.39953	0.274264	0.504485
		0.222988	0.625762	0.66566
		0.443695	0.268267	0.657329
		0.558473	0.441031	0.688873
		0.442284	0.259404	0.624517
		0.477759	0.477226	0.628736
		0.257953	0.203187	0.630975
		0.526049	0.327881	0.622746
		0.289209	0.325403	0.650178
		0.372412	0.420633	0.674369
		0.33592	0.684621	0.608725
		0.413101	0.25753	0.602965
		0.480644	0.336255	0.632478
		0.294518	0.457983	0.705001
		0.555977	0.356578	0.656591
		0.369091	0.277307	0.692347
		0.294476	0.278823	0.599446
		0.34654	0.433707	0.637282
		0.435398	0.255191	0.701013
		0.471556	0.284256	0.71016
		0.260314	0.442526	0.66936
		0.631583	0.449516	0.647691
		0.359121	0.392561	0.612516
		0.31708	0.387347	0.691475
		0.277529	0.590912	0.7391
		0.360859	0.56758	0.696503
		0.663728	0.45449	0.666062
		0.512219	0.531069	0.694921
		0.225786	0.41007	0.750731
		0.267321	0.490978	0.6821
		0.368666	0.253311	0.530008
		0.586489	0.324964	0.699097
		0.397148	0.408689	0.689353
		0.278941	0.270047	0.721987
		0.407446	0.436072	0.670256
		0.23513	0.478785	0.628402
		0.294543	0.430482	0.586976
		0.388604	0.53453	0.66301
		0.466396	0.484677	0.624101
		0.211832	0.363997	0.664248
		0.467123	0.401713	0.627121
		0.453917	0.226317	0.640456
		0.378156	0.375885	0.707872
		0.531067	0.220092	0.434723
		0.517393	0.448901	0.65007
		0.560988	0.256069	0.625564
		0.48372	0.660084	0.645174
		0.456266	0.309919	0.592375
		0.607433	0.292153	0.701017
		0.325828	0.599636	0.7417
		0.660215	0.306769	0.570952
		0.351053	0.327743	0.650868
		0.377393	0.422681	0.732128
		0.565787	0.304035	0.68826
		0.557234	0.643007	0.686896
		0.400088	0.235331	0.658026
		0.690495	0.323709	0.620123
		0.483065	0.26732	0.629226
		0.382258	0.263584	0.653533
		0.24082	0.522053	0.70109
		0.248885	0.461167	0.666364
		0.281987	0.321879	0.560807
		0.251744	0.407143	0.658353
		0.369468	0.418205	0.626346
		0.555376	0.55599	0.674194
		0.401933	0.443001	0.702197
		0.485482	0.300012	0.595602
		0.514553	0.297964	0.572846
		0.51977	0.285847	0.645892
		0.468494	0.351572	0.662923
		0.279874	0.385204	0.71151
		0.326502	0.270889	0.684082
		0.358469	0.307013	0.673854
		0.523628	0.532821	0.576107
		0.384602	0.435636	0.616645
		0.370377	0.45003	0.657765
		0.373043	0.615629	0.688887
		0.232673	0.64175	0.722788
		0.37703	0.535273	0.715515
		0.252141	0.292597	0.657504
		0.513844	0.326701	0.706596
		0.586385	0.381007	0.621592
		0.466643	0.400131	0.640916
		0.482841	0.628593	0.707228
		0.616212	0.556969	0.649115
		0.229101	0.327388	0.642472
		0.35452	0.40174	0.627622
		0.611625	0.643558	0.605241
		0.512921	0.471123	0.604114
		0.530553	0.558474	0.694861
		0.390259	0.582495	0.629696
		0.370416	0.554362	0.708567
		0.521491	0.677304	0.737504
		0.645345	0.588671	0.608438
		0.568884	0.484159	0.618609
		0.656745	0.584886	0.658061
		0.295692	0.469585	0.652899
		0.459768	0.29333	0.701789
		0.663707	0.421791	0.69907
		0.610167	0.317469	0.62071
		0.542385	0.238764	0.639301
		0.612231	0.783646	0.575144
		0.28202	0.622393	0.575724
		0.634663	0.455764	0.632853
		0.345991	0.564289	0.693486
		0.552773	0.573517	0.641266
		0.553621	0.339916	0.665171
		0.321175	0.421967	0.611458
		0.224132	0.206894	0.672165
		0.554981	0.402111	0.671121
		0.253732	0.474075	0.671514
		0.529506	0.65639	0.587277
		0.656924	0.439253	0.549131
		0.606743	0.589705	0.620311
		0.645414	0.238548	0.599128
		0.438022	0.376765	0.544326
		0.453693	0.573028	0.552271
		0.638813	0.352888	0.653297
		0.319152	0.526599	0.719421
		0.199986	0.303067	0.766668
		0.327386	0.370982	0.747012
		0.255484	0.588016	0.651072
		0.326474	0.751617	0.625433
		0.214309	0.532826	0.703453
		0.511729	0.371747	0.630437
		0.593199	0.239402	0.691912
		0.580618	0.522522	0.763765
		0.348869	0.31486	0.702134
		0.606677	0.24212	0.690151
		0.593926	0.566611	0.662614
		0.605649	0.318445	0.597531
		0.626784	0.360867	0.662237
		0.325211	0.346861	0.600929
		0.295885	0.352731	0.580431
		0.407989	0.300352	0.632123
		0.508977	0.298036	0.66053
		0.238324	0.573715	0.582235
		0.502335	0.283533	0.652953
		0.376325	0.497403	0.723992
		0.676546	0.459187	0.58046
		0.4482	0.219834	0.622964
		0.440007	0.325413	0.750302
		0.426809	0.556306	0.657668
		0.547986	0.544634	0.6525
		0.579177	0.312314	0.670478
		0.224856	0.346309	0.660958
		0.252157	0.293696	0.56133
		0.472324	0.308277	0.656321
		0.590686	0.658907	0.673975
		0.495121	0.605665	0.687372
		0.415359	0.347127	0.630235
		0.510093	0.566235	0.615277
		0.663931	0.565579	0.613637
		0.325668	0.326811	0.673773
		0.451538	0.487652	0.636929
		0.261621	0.399725	0.621374
		0.584493	0.329192	0.567957
		0.386782	0.626389	0.714695
		0.55181	0.294748	0.668111
		0.37316	0.460685	0.782188
		0.499894	0.472139	0.655266
		0.259617	0.366787	0.647807
		0.289689	0.486409	0.595704
		0.350138	0.631251	0.703378
		0.48268	0.692102	0.600599
		0.442976	0.3755	0.691511
		0.452101	0.520361	0.666799
		0.454525	0.463846	0.515092
		0.645202	0.321319	0.734089
		0.419611	0.530095	0.636815
		0.311849	0.292958	0.626612
		0.276256	0.343285	0.627575
		0.493884	0.381581	0.724488
		0.529578	0.451237	0.744876
		0.276712	0.432122	0.649014
		0.579613	0.354779	0.667182
		0.276291	0.279367	0.701272
		0.357703	0.525438	0.629044
		0.299187	0.323882	0.564381
		0.543714	0.338259	0.512509
		0.570337	0.437959	0.665719
		0.292919	0.326915	0.595622
		0.237181	0.326706	0.534281
		0.51637	0.266495	0.639358
		0.557431	0.407859	0.545955
		0.746601	0.28001	0.671446
		0.487005	0.305791	0.676805
		0.509627	0.523232	0.575925
		0.536136	0.254386	0.644349
		0.565735	0.450952	0.70483
		0.425536	0.512055	0.60032
		0.57534	0.51581	0.663615
		0.324162	0.333297	0.618835
		0.586741	0.293126	0.708185
		0.451711	0.321126	0.574482
		0.379761	0.476256	0.655889
		0.50679	0.302423	0.678337
		0.263938	0.321786	0.749932
		0.581292	0.338909	0.640735
		0.407641	0.349689	0.419868
		0.494289	0.42265	0.652352
		0.295052	0.430103	0.704487
		0.465907	0.637361	0.777745
		0.356804	0.312323	0.618376
		0.417821	0.214179	0.670634
		0.287372	0.456214	0.548175
		0.244912	0.611547	0.609905
		0.634234	0.277069	0.68544
		0.43981	0.424738	0.625902
		0.421931	0.344882	0.722868
		0.429022	0.665661	0.561173
		0.251426	0.283419	0.658281
		0.341237	0.457326	0.711807
		0.382746	0.495498	0.682092
		0.527454	0.302784	0.623013
		0.635049	0.235723	0.709912
		0.291339	0.644689	0.659248
		0.31605	0.330199	0.686557
		0.60056	0.591694	0.660873
		0.325124	0.244613	0.63813
		0.499969	0.276408	0.584493
		0.433868	0.678143	0.597772
		0.601071	0.308678	0.544999
		0.4881	0.302834	0.657178
		0.262265	0.292628	0.657355
		0.608906	0.243213	0.598761
		0.290673	0.686082	0.595856
		0.633591	0.256411	0.670603
		0.438786	0.320209	0.682803
		0.332623	0.618396	0.624771
		0.487578	0.519132	0.697438
		0.355701	0.296266	0.701922
		0.513359	0.446499	0.712055
		0.279807	0.331185	0.589375
		0.528918	0.394954	0.731894
		0.606969	0.54642	0.637701
		0.634264	0.497177	0.695646
		0.55588	0.417231	0.735
		0.516622	0.605601	0.641824
		0.400288	0.416711	0.681771
		0.56243	0.507215	0.622898
		0.582463	0.321391	0.653636
		0.627353	0.486929	0.717885
		0.272792	0.3512	0.742793
		0.493967	0.320432	0.604689
		0.35508	0.598504	0.582339
		0.31703	0.252369	0.548594
		0.486695	0.315445	0.671641
		0.440146	0.293297	0.644406
		0.513933	0.286758	0.713021
		0.624578	0.580514	0.696585
		0.604326	0.294747	0.660293
		0.282332	0.471224	0.723566
		0.508131	0.548817	0.711771
		0.336537	0.543149	0.603995
		0.274468	0.642912	0.617331
		0.640567	0.451576	0.691769
		0.343034	0.571212	0.671109
		0.291471	0.363177	0.624861
		0.590872	0.203546	0.613765
		0.335513	0.31899	0.630195
		0.524619	0.541405	0.694583
		0.702713	0.378612	0.625285
		0.499267	0.566716	0.63497
		0.456304	0.435759	0.595869
		0.284225	0.23669	0.709624
		0.527654	0.664105	0.623853
		0.18782	0.428233	0.73342
		0.424467	0.436954	0.632514
		0.257467	0.251204	0.700136
		0.526184	0.39237	0.695819
		0.617678	0.325464	0.763776
		0.40524	0.602375	0.521826
		0.217896	0.351426	0.622546
		0.419025	0.491517	0.581466
		0.43909	0.553309	0.691899
		0.326055	0.543209	0.577724
		0.222746	0.288307	0.585699
		0.242067	0.554301	0.713471
		0.463397	0.437443	0.725169
		0.628872	0.359562	0.670969
		0.238796	0.329977	0.676046
		0.234289	0.607081	0.609265
		0.399254	0.491158	0.577942
		0.400083	0.304357	0.70669
		0.211074	0.586981	0.604906
		0.46213	0.54898	0.518437
		0.416163	0.49431	0.696138
		0.641402	0.370571	0.634915
		0.266971	0.331147	0.665826
		0.330838	0.360268	0.634907
		0.640704	0.460405	0.583834
		0.33317	0.674985	0.661838
		0.48312	0.217099	0.730196
		0.589114	0.250149	0.67402
		0.292761	0.43737	0.68802
		0.41101	0.39724	0.657135
		0.339176	0.364153	0.573545
		0.622729	0.451088	0.722059
		0.605004	0.402529	0.599779
		0.355729	0.582388	0.683951
		0.532186	0.562726	0.701731
		0.637508	0.374729	0.644784
		0.231307	0.573029	0.630441
		0.436872	0.435552	0.655677
		0.514016	0.534886	0.591941
		0.41767	0.374769	0.716421
		0.400402	0.545809	0.613707
		0.45977	0.30279	0.767349
		0.506388	0.522168	0.642272
		0.646847	0.69221	0.684051
		0.565122	0.270008	0.647316
		0.284977	0.338637	0.660773
		0.686165	0.278393	0.572682
		0.216316	0.243609	0.65276
		0.320194	0.356527	0.586616
		0.368674	0.452437	0.659177
		0.595501	0.251727	0.690556
		0.638029	0.389166	0.617078
		0.427324	0.364061	0.61018
		0.652684	0.329995	0.615073
		0.598807	0.533264	0.693405
		0.402044	0.420021	0.599948
		0.481245	0.475749	0.71811
		0.666383	0.478579	0.712434
		0.485531	0.368845	0.691301
		0.269821	0.330196	0.660777
		0.379036	0.608314	0.562544
		0.460788	0.322371	0.635193
		0.262031	0.649815	0.658441
		0.307361	0.349439	0.575674
		0.251414	0.418633	0.644588
		0.70197	0.237736	0.705844
		0.717044	0.318061	0.574488
		0.536008	0.574398	0.710987
		0.638939	0.388924	0.717615
		0.416095	0.228621	0.725432
		0.328786	0.2595	0.580966
		0.384848	0.396934	0.590934
		0.270096	0.547578	0.683304
		0.205146	0.422621	0.575705
		0.572778	0.28073	0.70783
		0.511428	0.713161	0.763642
		0.515375	0.195854	0.682854
		0.294454	0.277963	0.577166
		0.380598	0.510716	0.648004
		0.265106	0.449715	0.674648
		0.508558	0.292488	0.665953
		0.218716	0.580594	0.734147
		0.477061	0.39616	0.758362
		0.497941	0.540961	0.687465
		0.365422	0.277663	0.644812
		0.231421	0.363292	0.68295
		0.516209	0.282397	0.682924
		0.340686	0.719905	0.745175
		0.199848	0.6542	0.649811
		0.23411	0.386554	0.657399
		0.358986	0.518115	0.6855
		0.371684	0.650735	0.656262
		0.284781	0.236145	0.676496
		0.54966	0.296886	0.587759
		0.627851	0.524428	0.635093
		0.48814	0.5125	0.745085
		0.573585	0.37317	0.622304
		0.324299	0.321016	0.702837
		0.440914	0.524423	0.667684
		0.371664	0.386028	0.675871
		0.192845	0.316068	0.650323
		0.364889	0.601602	0.714152
		0.58259	0.562718	0.601929
		0.345277	0.524299	0.640743
		0.50532	0.334313	0.737142
		0.245538	0.39832	0.673144
		0.328756	0.71758	0.654052
		0.561288	0.275071	0.696936
		0.382334	0.227063	0.596846
		0.375726	0.417036	0.694427
		0.262478	0.56983	0.673839
		0.416764	0.476578	0.602094
		0.41314	0.467698	0.69537
		0.469128	0.465379	0.620407
		0.310434	0.389604	0.69482
		0.538273	0.556312	0.625005
		0.568977	0.508944	0.806777
		0.388144	0.393137	0.68859
		0.444663	0.584816	0.695489
		0.420528	0.638194	0.672466
		0.279155	0.565446	0.646584
		0.4351	0.406698	0.675443
		0.662807	0.728855	0.64829
		0.645864	0.527532	0.679018
		0.301076	0.295836	0.698196
		0.345164	0.564152	0.686586
		0.589017	0.388267	0.685489
		0.510598	0.651842	0.622622
		0.485392	0.239672	0.60707
		0.581571	0.599909	0.651818
		0.417384	0.535188	0.622534
		0.631772	0.682452	0.638094
		0.224811	0.284708	0.668778
		0.716412	0.561792	0.639456
		0.329341	0.347202	0.639742
		0.278962	0.340073	0.690785
		0.552528	0.53206	0.637374
		0.25855	0.483545	0.648339
		0.618165	0.53519	0.663684
		0.557403	0.544637	0.687017
		0.215256	0.634349	0.665731
		0.547867	0.68022	0.597646
		0.43716	0.447659	0.640398
		0.276125	0.55016	0.66928
		0.226877	0.360426	0.663449
		0.258856	0.558962	0.681854
		0.568274	0.380455	0.630682
		0.558646	0.429032	0.580733
		0.593067	0.265006	0.677835
		0.473127	0.297445	0.644632
		0.240835	0.639504	0.603471
		0.468869	0.501635	0.684464
		0.375216	0.53595	0.625385
		0.267405	0.290146	0.594183
		0.603824	0.329376	0.633064
		0.617436	0.287818	0.688067
		0.41602	0.481197	0.599917
		0.41254	0.371834	0.654132
		0.460472	0.601605	0.678453
		0.282581	0.409781	0.53366
		0.204921	0.495213	0.562543
		0.39653	0.361835	0.619649
		0.521531	0.797414	0.692348
		0.262351	0.713156	0.746822
		0.352099	0.516498	0.565829
		0.31561	0.264558	0.692732
		0.696633	0.455193	0.676748
		0.425174	0.483731	0.638696
		0.499106	0.302488	0.679628
		0.265895	0.518935	0.523486
		0.691988	0.605477	0.585093
		0.309739	0.319712	0.640889
		0.287218	0.634698	0.663693
		0.648062	0.474653	0.700711
		0.580313	0.535179	0.694792
		0.281427	0.321532	0.615275
		0.341788	0.517735	0.596447
		0.448561	0.410288	0.740268
		0.497975	0.313924	0.643353
		0.223115	0.316859	0.729004
		0.71801	0.323551	0.537585
		0.227414	0.260603	0.581885
		0.247949	0.501736	0.571888
		0.474397	0.270786	0.679591
		0.474646	0.714606	0.711903
		0.544266	0.511622	0.695138
		0.27663	0.294738	0.537745
		0.477413	0.448989	0.601001
		0.674397	0.315565	0.691194
		0.20316	0.330841	0.66588
		0.385625	0.330621	0.6992
		0.293539	0.349647	0.625119
		0.276214	0.342733	0.560479
		0.460354	0.298888	0.571889
		0.246423	0.345482	0.625252
		0.652632	0.471274	0.690935
		0.567891	0.298614	0.550102
		0.629378	0.626989	0.674323
		0.522014	0.267712	0.614538
		0.249041	0.371524	0.641033
		0.520802	0.559864	0.673304
		0.481302	0.319712	0.710952
		0.672658	0.493418	0.637533
		0.371817	0.323743	0.74829
		0.288376	0.432451	0.688292
		0.297779	0.577568	0.463377
		0.296765	0.370079	0.666315
		0.604918	0.288393	0.653252
		0.600084	0.584415	0.546528
		0.623468	0.484779	0.703013
		0.537506	0.544341	0.719568
		0.41434	0.264473	0.685788
		0.48775	0.345361	0.634814
		0.540556	0.273678	0.706024
		0.530778	0.360468	0.705041
		0.544124	0.314801	0.715776
		0.646547	0.362493	0.655922
		0.282044	0.632824	0.632311
		0.317652	0.645033	0.5398
		0.334434	0.353762	0.735984
		0.561786	0.476831	0.708757
		0.353413	0.582036	0.668333
		0.268916	0.312764	0.74064
		0.569537	0.253285	0.664662
		0.253437	0.308208	0.752794
		0.33664	0.31135	0.755162
		0.515472	0.38927	0.635353
		0.329988	0.365019	0.729609
		0.280388	0.515123	0.727338
		0.355229	0.252503	0.70709
		0.600877	0.322695	0.758549
		0.399505	0.24638	0.73229
		0.337592	0.270969	0.642161
		0.286647	0.56399	0.724035
		0.341848	0.307788	0.737875
		0.646243	0.22539	0.676246
		0.486332	0.270247	0.62831
			0.258932	0.645333
			0.37557	0.69765
			0.217919	0.623247
			0.31084	0.624322
			0.365969	0.609003
			0.577817	0.728447
			0.294576	0.672247
			0.370724	0.529962
			0.442582	0.752965
			0.683975	0.612894
			0.358918	0.677668
			0.258906	0.706777
			0.722072	0.557055
			0.234897	0.622479
			0.411419	0.619972
			0.424923	0.671715
			0.256779	0.676768
			0.476089	0.691826
			0.35923	0.689639
			0.364931	0.691511
			0.309857	0.680892
			0.559257	0.560728
			0.442379	0.494174
			0.241555	0.667877
			0.66506	0.620229
			0.35534	0.670423
			0.35076	0.703744
			0.434604	0.521489
			0.587234	0.638903
			0.315208	0.653664
			0.405977	0.652368
			0.526808	0.684774
			0.499261	0.617535
			0.42319	0.63644
			0.324484	0.707991
			0.718456	0.662297
			0.634951	0.695717
			0.300841	0.72454
			0.486847	0.669835
			0.395998	0.604206
			0.236412	0.703517
			0.230126	0.62658
			0.405265	0.7162
			0.320483	0.730083
			0.3353	0.649754
			0.612153	0.675344
			0.367265	0.724511
			0.544406	0.647717
			0.397492	0.648356
			0.440714	0.694851
			0.324877	0.661636
			0.29028	0.68683
			0.633584	0.651256
			0.505911	0.706057
			0.344185	0.604387
			0.335234	0.609842
			0.383044	0.653047
			0.291576	0.667777
			0.372423	0.560037
			0.475211	0.732259
			0.399037	0.725218
			0.503157	0.653404
			0.309799	0.649909
			0.577799	0.626039
			0.281983	0.612412
			0.285095	0.646793
			0.438726	0.655926
			0.424546	0.619561
			0.391723	0.708908
			0.342574	0.712271
			0.487778	0.648692
			0.420531	0.62402
			0.320551	0.630135
			0.366863	0.666417
			0.471016	0.669382
			0.268748	0.573082
			0.619027	0.632842
			0.540053	0.689406
			0.457801	0.5875
			0.635631	0.666492
			0.273925	0.601916
			0.556933	0.682058
			0.670255	0.615439
			0.394717	0.637822
			0.293192	0.758725
			0.288685	0.652377
			0.417817	0.761115
			0.446298	0.591319
			0.260546	0.58189
			0.286157	0.640632
			0.470216	0.696434
			0.322805	0.642647
			0.325728	0.687896
			0.531831	0.646695
			0.511419	0.72854
			0.27153	0.685777
			0.427225	0.676461
			0.593082	0.633111
			0.706917	0.653457
			0.485305	0.631263
			0.362633	0.65199
			0.494572	0.641268
			0.548923	0.679658
			0.620054	0.693575
			0.519605	0.801138
			0.48307	0.656757
			0.635948	0.692665
			0.356443	0.696889
			0.245525	0.741088
			0.322955	0.571881
			0.28731	0.656272
			0.482121	0.646005
			0.272884	0.704319
			0.605533	0.673135
			0.421454	0.703862
				0.680713
				0.596569
				0.600747
				0.607354
				0.649748
				0.674541
				0.64326
				0.618922
				0.593569
				0.610689
				0.647515
				0.746985
				0.671453
				0.653418
				0.652568
				0.568069
				0.700718
				0.604375
				0.767285
				0.64951
				0.639178
				0.814969
				0.628575
				0.662546
				0.620474
				0.652845
				0.400051
				0.63482
				0.745553
				0.609423
				0.684755
				0.685999
				0.636199
				0.644679
				0.658245
				0.630204
				0.555769
				0.675537
				0.769797
				0.705646
				0.665135
				0.704416
				0.641298
				0.694693
				0.667787
				0.707237
				0.718573
				0.633342
				0.561029
				0.66509
				0.726466
				0.678422
				0.719212
				0.708925
				0.675895
				0.573183
				0.704871
				0.590463
				0.654128
				0.625932
				0.647941
				0.70027
				0.628891
				0.590596
				0.740801
				0.644172
				0.550738
				0.611226
				0.638915
				0.690316
				0.68039
				0.693663
				0.701978
				0.657338
				0.701405
				0.679859
				0.689431
				0.543261
				0.626955
				0.679082
				0.710639
				0.622692
				0.621638
				0.838725
				0.640025
				0.658842
				0.733856
				0.674325
				0.599299
				0.611549
				0.671748
				0.718959
				0.662911
				0.688565
				0.590117
				0.657755
				0.567044
				0.679177
				0.611988
				0.694797
				0.709664
				0.650767
				0.641815
				0.667592
				0.725705
				0.600685
				0.644567
				0.662488
				0.639892
				0.66996
				0.687321
				0.730339
				0.60094
				0.558483
				0.687006
				0.640855
				0.626654
				0.679266
				0.59151
				0.636225
				0.670455
				0.687982
				0.652177
				0.702822
				0.761357
				0.668983
				0.625155
				0.709267
				0.646436
				0.594847
				0.685385
				0.607073
				0.607444
				0.623127
				0.674871
				0.673773
				0.684336
				0.687962
				0.674276
				0.643244
				0.649844
				0.624723
				0.694158
				0.656688
				0.590681
				0.531363
				0.639858
				0.753489
				0.594913
				0.691151
				0.587343
				0.699505
				0.66983
				0.68902
				0.660358
				0.591676
				0.695933
				0.657548
				0.7066
				0.658283
				0.569935
				0.637455
				0.800925
				0.660643
				0.60105
				0.603873
				0.659514
				0.671442
				0.637913
				0.680607
				0.645167
				0.655272
				0.659381
				0.660711
				0.713732
				0.694639
				0.655365
				0.71485
				0.616
				0.588932
				0.538361
				0.688539
				0.63624
				0.381383
				0.538101
				0.738511
				0.672152
				0.617226
				0.643981
				0.679609
				0.674363
				0.66019
				0.615373
				0.647245
				0.668231
				0.629785
				0.512504
				0.651673
				0.615475
				0.705147
				0.774213
				0.635862
				0.726342
				0.56071
				0.631559
				0.662201
				0.751121
				0.714334
				0.72726
				0.641457
				0.723529
				0.738347
				0.675318
				0.661569
				0.572339
				0.730157
				0.578266
				0.733434
				0.599484
				0.688604
				0.748875
				0.564282
				0.654417
				0.692247
				0.588158
				0.610785
				0.691771
				0.648937
				0.674664
				0.638304
				0.664331
				0.606175
				0.669738
				0.707654
				0.647882
				0.663778
				0.717435
				0.618888
				0.657066
				0.714233
				0.614576
				0.709396
				0.635962
				0.754222
				0.63762
				0.662414
				0.69801
				0.557601
				0.735498
				0.525082
				0.631265
				0.704393
				0.492524
				0.727826
				0.632819
				0.619491
				0.586284
				0.585222
				0.619026
				0.601917
				0.594559
				0.597245
				0.694252
				0.660651
				0.657402
				0.682059
				0.670336
				0.658103
				0.716593
				0.625613
				0.717305
				0.659242
				0.737259
				0.60891
				0.539207
				0.710403
				0.671895
				0.655401
				0.676922
				0.587836
				0.586287
				0.645347
				0.577279
				0.579308
				0.499931
				0.669117
				0.633455
				0.574121
				0.64505
				0.702192
				0.55249
				0.732223
				0.680046
				0.657542
				0.636119
				0.594197
				0.681311
				0.706428
				0.717585
				0.586631
				0.743161
				0.644145
				0.553155
				0.588325
				0.603559
				0.654696
				0.595573
				0.603727
				0.672424
				0.697223
				0.600806
				0.660067
				0.61357
				0.685817
[truncated: 129 more rows]

## Sheet: PBP1a tatA Medial
Data		Area under curve (normalized medial profile)										Tests
	Strain	JOE7559	JOE7562X	JOE7562G		Strain	JOE7559	JOE7562X	JOE7562G			WT vs ΔtatA / X
	Genotype	WT	ΔtatA / X	ΔtatA / G		Genotype	WT	ΔtatA / X	ΔtatA / G		p-value	0.00267634
	1	0.517367	0.540133	0.54935		Mean	0.544469	0.529278	0.537448		Difference	0.0151909
	2	0.773556	0.420156	0.575591		StDev	0.119398	0.114614	0.116655			WT vs ΔtatA / G
	3	0.627877	0.482681	0.588753		Num	1415	877	991		p-value	0.151991
	4	0.683842	0.637742	0.493129		StError	0.00317408	0.00387025	0.00370567		Difference	0.00702058
	5	0.569897	0.728764	0.37937								ΔtatA / X vs ΔtatA / G
	6	0.549379	0.676914	0.401459							p-value	0.127885
	7	0.308304	0.419374	0.501393							Difference	0.00817033
	8	0.719114	0.493568	0.445335
	9	0.488482	0.489229	0.534931
	10	0.441622	0.566917	0.422534
	11	0.555125	0.447183	0.525407
	12	0.424633	0.517885	0.566445
	13	0.460506	0.51289	0.573229
	14	0.690538	0.381489	0.668657
	15	0.671999	0.528332	0.608239
	16	0.439059	0.611014	0.435852
	17	0.612388	0.558493	0.426071
	18	0.68158	0.591149	0.653775
	19	0.416703	0.590685	0.715828
	20	0.678283	0.512957	0.568613
	21	0.618268	0.712179	0.642373
	22	0.44049	0.510468	0.790631
	23	0.744172	0.645808	0.560055
	24	0.627361	0.537698	0.283107
	25	0.725771	0.603602	0.631786
	26	0.678383	0.462128	0.646216
	27	0.648839	0.459291	0.585166
	28	0.604165	0.700979	0.662178
	29	0.527001	0.569402	0.42738
	30	0.413031	0.414169	0.488549
	31	0.651928	0.654048	0.309998
	32	0.526783	0.571541	0.553537
	33	0.595272	0.449445	0.441514
	34	0.335749	0.496868	0.550867
	35	0.694962	0.488463	0.416729
	36	0.546374	0.470244	0.363075
	37	0.41192	0.675998	0.613866
	38	0.554703	0.617872	0.655616
	39	0.606306	0.687985	0.590283
	40	0.581937	0.71362	0.39644
	41	0.633867	0.414937	0.655085
	42	0.655078	0.561736	0.730352
	43	0.318908	0.528248	0.493376
	44	0.626309	0.342409	0.414632
	45	0.371421	0.530234	0.608952
	46	0.651783	0.614865	0.322782
	47	0.412832	0.595322	0.572356
	48	0.499818	0.473852	0.683034
	49	0.491579	0.538576	0.648983
	50	0.385352	0.707393	0.403454
	51	0.700761	0.34181	0.707365
	52	0.405295	0.563832	0.474738
	53	0.446571	0.469814	0.349752
	54	0.677667	0.556197	0.528828
	55	0.560791	0.674248	0.354781
	56	0.466629	0.58775	0.576293
	57	0.518378	0.502911	0.648926
	58	0.57747	0.610379	0.497482
	59	0.445266	0.510296	0.609883
	60	0.605991	0.471864	0.548398
	61	0.494477	0.59274	0.654304
	62	0.587854	0.557257	0.451945
	63	0.355699	0.347974	0.448026
	64	0.523651	0.543221	0.611773
	65	0.364662	0.561063	0.526696
	66	0.309619	0.413471	0.485175
	67	0.458739	0.738942	0.530837
	68	0.493859	0.345313	0.734281
	69	0.335868	0.555517	0.655498
	70	0.602043	0.502134	0.409362
	71	0.543219	0.542707	0.423385
	72	0.499935	0.402533	0.451925
	73	0.422576	0.616368	0.60156
	74	0.600493	0.446247	0.620789
	75	0.695475	0.600563	0.366335
	76	0.661179	0.72297	0.496936
	77	0.507393	0.522034	0.637997
	78	0.33969	0.658615	0.652416
	79	0.664389	0.499497	0.605718
	80	0.438927	0.505623	0.464886
	81	0.47611	0.468869	0.591531
	82	0.499777	0.661672	0.655083
	83	0.663731	0.44488	0.596191
	84	0.398297	0.440544	0.325009
	85	0.701366	0.713362	0.611648
	86	0.436938	0.320261	0.597439
	87	0.70801	0.47507	0.678895
	88	0.609306	0.629847	0.306079
	89	0.600745	0.49761	0.566425
	90	0.737719	0.465836	0.573891
	91	0.344825	0.440127	0.629624
	92	0.738494	0.612942	0.748557
	93	0.391908	0.433668	0.670113
	94	0.591083	0.470697	0.662257
	95	0.512071	0.468946	0.367035
	96	0.501685	0.60589	0.375051
	97	0.438431	0.28323	0.658216
	98	0.459976	0.448672	0.43235
	99	0.683497	0.497019	0.496922
	100	0.427255	0.361313	0.451609
	101	0.543375	0.551218	0.542549
	102	0.447883	0.665608	0.722963
	103	0.327092	0.375789	0.526185
	104	0.417568	0.51958	0.712327
	105	0.463747	0.380351	0.505981
	106	0.455202	0.716162	0.317449
	107	0.363139	0.569452	0.567481
	108	0.535402	0.734415	0.486753
	109	0.237089	0.612987	0.673776
	110	0.427036	0.699152	0.616467
	111	0.651211	0.700389	0.547327
	112	0.623307	0.453632	0.656717
	113	0.539077	0.611178	0.446657
	114	0.570856	0.562131	0.571843
	115	0.6561	0.313273	0.23
	116	0.639048	0.423548	0.609717
	117	0.478146	0.530436	0.471955
	118	0.559479	0.677917	0.552973
	119	0.701026	0.703808	0.626495
	120	0.584798	0.544708	0.355645
	121	0.483754	0.63895	0.38451
	122	0.594513	0.477407	0.578049
	123	0.30019	0.619464	0.639405
	124	0.455846	0.372492	0.706775
	125	0.604563	0.573601	0.598087
	126	0.632417	0.302183	0.511492
	127	0.43072	0.154234	0.702703
	128	0.441335	0.39831	0.629534
	129	0.574813	0.411686	0.520823
	130	0.565419	0.609295	0.615669
	131	0.55877	0.482214	0.334106
	132	0.595257	0.546811	0.531625
	133	0.625093	0.422689	0.366953
	134	0.570136	0.47413	0.621274
	135	0.476564	0.541881	0.448578
	136	0.678699	0.675526	0.516152
	137	0.610198	0.522185	0.288215
	138	0.460232	0.614348	0.743544
	139	0.491392	0.466693	0.506691
	140	0.584117	0.586952	0.513271
	141	0.640553	0.433455	0.477608
	142	0.673067	0.656577	0.47541
	143	0.706386	0.670919	0.745286
	144	0.461176	0.642151	0.548459
	145	0.450209	0.606681	0.471406
	146	0.51239	0.641181	0.343771
	147	0.467047	0.5424	0.391221
	148	0.681658	0.75643	0.510183
	149	0.765579	0.76538	0.732839
	150	0.631789	0.695389	0.519728
	151	0.539591	0.471148	0.252533
	152	0.402649	0.554261	0.647949
	153	0.458713	0.481165	0.760407
	154	0.732334	0.574461	0.586478
	155	0.66012	0.288938	0.54316
	156	0.734838	0.51041	0.639117
	157	0.483158	0.645496	0.591936
	158	0.443923	0.45484	0.65581
	159	0.542286	0.495571	0.616462
	160	0.60963	0.32461	0.502742
	161	0.446855	0.558519	0.648886
	162	0.531192	0.526525	0.640065
	163	0.47358	0.418922	0.653512
	164	0.655306	0.550271	0.678182
	165	0.455696	0.724113	0.360675
	166	0.610695	0.646941	0.664586
	167	0.332907	0.54034	0.651897
	168	0.401321	0.564711	0.587361
	169	0.538716	0.760958	0.722532
	170	0.674775	0.433067	0.572008
	171	0.505417	0.499852	0.390437
	172	0.526243	0.399773	0.484044
	173	0.6277	0.582621	0.542263
	174	0.544776	0.612966	0.643772
	175	0.57146	0.491481	0.343889
	176	0.642294	0.691475	0.581781
	177	0.582094	0.693291	0.507999
	178	0.46429	0.606213	0.370405
	179	0.622537	0.614251	0.695447
	180	0.616279	0.527081	0.417445
	181	0.426552	0.54986	0.636637
	182	0.706994	0.627204	0.624331
	183	0.577126	0.268873	0.578176
	184	0.693611	0.68735	0.736371
	185	0.690979	0.632364	0.445958
	186	0.649654	0.340098	0.282834
	187	0.367116	0.354676	0.545725
	188	0.536912	0.784037	0.644673
	189	0.551093	0.576803	0.328185
	190	0.574388	0.502919	0.674305
	191	0.585554	0.650346	0.549162
	192	0.475666	0.453395	0.561878
	193	0.441085	0.690614	0.713437
	194	0.447453	0.493867	0.737525
	195	0.475637	0.639773	0.611081
	196	0.723765	0.420638	0.443781
	197	0.503165	0.491679	0.539303
	198	0.39452	0.659774	0.420854
	199	0.491331	0.351795	0.398387
	200	0.401199	0.367798	0.601295
	201	0.684833	0.640454	0.761928
	202	0.52647	0.666528	0.411821
	203	0.574016	0.482481	0.426846
	204	0.689021	0.458226	0.747279
	205	0.528713	0.322571	0.577514
	206	0.620311	0.689605	0.561278
	207	0.323273	0.151755	0.363781
	208	0.520804	0.402961	0.460082
	209	0.633878	0.534232	0.598545
	210	0.594165	0.657012	0.361264
	211	0.650259	0.284058	0.461077
	212	0.480873	0.459968	0.318826
	213	0.692972	0.428673	0.533886
	214	0.574386	0.43399	0.526795
	215	0.387922	0.517631	0.43361
	216	0.598851	0.649775	0.536865
	217	0.645497	0.408903	0.346273
	218	0.814105	0.728902	0.51871
	219	0.542658	0.585306	0.738376
	220	0.301542	0.443434	0.497888
	221	0.706111	0.467922	0.482807
	222	0.639452	0.509457	0.593185
	223	0.594616	0.674035	0.652341
	224	0.669496	0.44895	0.694798
	225	0.518198	0.441677	0.521284
	226	0.34826	0.484104	0.537615
	227	0.412947	0.674952	0.519791
	228	0.649916	0.538021	0.333411
	229	0.697705	0.474238	0.546597
	230	0.518646	0.547632	0.439775
	231	0.33791	0.485112	0.3685
	232	0.468603	0.647154	0.519075
	233	0.709172	0.445759	0.539741
	234	0.731704	0.614012	0.517158
	235	0.644436	0.329884	0.623808
	236	0.547088	0.548162	0.629337
	237	0.414728	0.405097	0.519514
	238	0.489842	0.486188	0.382674
	239	0.609141	0.528225	0.519933
	240	0.31555	0.43934	0.453944
	241	0.744085	0.412537	0.764331
	242	0.664984	0.459386	0.282979
	243	0.670035	0.480506	0.635065
	244	0.758554	0.647869	0.526369
	245	0.469272	0.528505	0.748183
	246	0.630294	0.507373	0.354111
	247	0.65725	0.634624	0.519172
	248	0.57207	0.654426	0.511705
	249	0.461884	0.463539	0.567817
	250	0.459777	0.642905	0.478007
	251	0.666625	0.678475	0.746821
	252	0.579244	0.707129	0.472389
	253	0.690844	0.648921	0.481074
	254	0.679687	0.585926	0.706556
	255	0.635072	0.461492	0.723904
	256	0.495794	0.35433	0.691105
	257	0.504018	0.649184	0.528225
	258	0.586137	0.421992	0.682569
	259	0.755464	0.452863	0.4794
	260	0.458055	0.719903	0.370082
	261	0.233897	0.569768	0.462112
	262	0.376103	0.453339	0.613672
	263	0.560137	0.374815	0.575884
	264	0.61389	0.706529	0.519622
	265	0.695891	0.630608	0.46535
	266	0.695677	0.586877	0.565996
	267	0.533152	0.421546	0.343664
	268	0.49979	0.629959	0.574912
	269	0.510652	0.424983	0.614213
	270	0.611969	0.483808	0.60899
	271	0.606646	0.416425	0.55445
	272	0.470046	0.577606	0.612512
	273	0.719086	0.643602	0.562885
	274	0.631805	0.469488	0.546507
	275	0.567244	0.498545	0.597256
	276	0.638859	0.432086	0.534496
	277	0.58013	0.583424	0.491748
	278	0.421398	0.656636	0.405528
	279	0.395171	0.395003	0.49597
	280	0.425117	0.450232	0.541794
	281	0.714125	0.597238	0.657385
	282	0.455562	0.726148	0.395156
	283	0.579674	0.583859	0.531154
	284	0.560916	0.644973	0.448888
	285	0.654112	0.624371	0.599536
	286	0.628351	0.646696	0.567793
	287	0.682291	0.686173	0.468105
	288	0.440228	0.742217	0.647164
	289	0.51834	0.505139	0.784851
	290	0.411036	0.680572	0.588263
	291	0.822752	0.527524	0.573682
	292	0.533647	0.481956	0.634091
	293	0.485172	0.673587	0.456066
	294	0.650057	0.368622	0.418044
	295	0.656873	0.52265	0.49863
	296	0.514617	0.577525	0.401226
	297	0.512723	0.697892	0.509386
	298	0.466463	0.555412	0.514161
	299	0.54871	0.559473	0.4219
	300	0.764597	0.426604	0.509925
	301	0.557314	0.761199	0.37441
	302	0.478001	0.545342	0.684811
	303	0.384561	0.683269	0.213634
	304	0.551272	0.450353	0.575638
	305	0.653318	0.52996	0.772376
	306	0.406409	0.770856	0.779763
	307	0.538849	0.604577	0.630875
	308	0.445471	0.247409	0.340768
	309	0.493035	0.479432	0.501453
	310	0.700164	0.627157	0.396188
	311	0.58131	0.438266	0.31238
	312	0.576255	0.492099	0.563069
	313	0.572962	0.45002	0.466188
	314	0.577027	0.568765	0.450375
	315	0.682733	0.49866	0.645931
	316	0.472422	0.518642	0.355126
	317	0.564487	0.428782	0.598598
	318	0.712458	0.382381	0.62603
	319	0.556082	0.407535	0.67977
	320	0.344007	0.369639	0.504744
	321	0.424649	0.705577	0.404827
	322	0.622134	0.419703	0.345177
	323	0.598425	0.638546	0.446176
	324	0.59507	0.400787	0.577374
	325	0.520666	0.745402	0.446767
	326	0.48965	0.550851	0.593477
	327	0.545956	0.59194	0.52262
	328	0.4888	0.711278	0.647465
	329	0.458977	0.471446	0.473426
	330	0.330597	0.38335	0.561543
	331	0.618376	0.553317	0.493323
	332	0.573689	0.551112	0.777435
	333	0.40968	0.415382	0.698142
	334	0.559332	0.510872	0.46844
	335	0.469719	0.524627	0.500743
	336	0.713899	0.502769	0.344441
	337	0.410176	0.479539	0.32726
	338	0.573125	0.532127	0.562142
	339	0.491662	0.436995	0.371542
	340	0.519526	0.635986	0.640756
	341	0.58373	0.599472	0.396922
	342	0.677577	0.567948	0.578412
	343	0.4037	0.708273	0.509155
	344	0.377167	0.534102	0.505279
	345	0.637339	0.464345	0.496833
	346	0.514189	0.561299	0.434412
	347	0.566236	0.370008	0.636744
	348	0.41639	0.516007	0.380894
	349	0.696158	0.564032	0.675408
	350	0.558588	0.532243	0.714087
	351	0.542954	0.479762	0.565302
	352	0.552937	0.391978	0.759282
	353	0.411296	0.618058	0.586794
	354	0.557497	0.387571	0.643692
	355	0.753468	0.638993	0.620029
	356	0.620032	0.694214	0.400121
	357	0.454329	0.528348	0.341113
	358	0.271558	0.602876	0.704227
	359	0.622579	0.339502	0.489881
	360	0.719598	0.750546	0.383275
	361	0.574065	0.62085	0.45056
	362	0.677807	0.462476	0.528771
	363	0.540639	0.571495	0.397808
	364	0.252696	0.573638	0.503826
	365	0.453493	0.425216	0.701211
	366	0.405064	0.687117	0.546249
	367	0.600396	0.345434	0.540897
	368	0.481755	0.563278	0.377118
	369	0.519945	0.471669	0.611407
	370	0.522613	0.496996	0.64395
	371	0.402984	0.677691	0.648307
	372	0.61615	0.553216	0.417975
	373	0.607819	0.611168	0.677679
	374	0.649567	0.519322	0.373658
	375	0.533609	0.471505	0.512775
	376	0.616386	0.446405	0.690493
	377	0.531543	0.602351	0.687221
	378	0.616339	0.402156	0.626709
	379	0.566329	0.599194	0.577807
	380	0.705493	0.533102	0.490991
	381	0.448238	0.68049	0.599166
	382	0.712422	0.49277	0.460811
	383	0.491857	0.518284	0.397055
	384	0.482355	0.428208	0.230873
	385	0.635861	0.603147	0.674506
	386	0.340223	0.445363	0.293937
	387	0.595732	0.540074	0.517887
	388	0.42997	0.626455	0.602112
	389	0.348938	0.715457	0.430448
	390	0.410723	0.545756	0.691821
	391	0.353534	0.39694	0.497714
	392	0.392168	0.649758	0.533309
	393	0.459307	0.42546	0.348962
	394	0.583644	0.765542	0.541414
	395	0.670879	0.410408	0.316768
	396	0.757759	0.366236	0.331374
	397	0.475559	0.409085	0.499181
	398	0.522301	0.390311	0.402305
	399	0.658563	0.630678	0.583564
	400	0.662069	0.539518	0.701511
		0.350037	0.572621	0.393188
		0.55733	0.522251	0.67868
		0.615823	0.632487	0.549924
		0.589731	0.559421	0.677678
		0.490387	0.467939	0.533032
		0.427122	0.40444	0.639489
		0.59505	0.571904	0.483953
		0.450096	0.542448	0.775095
		0.466068	0.469637	0.413729
		0.295166	0.539957	0.331214
		0.335337	0.496123	0.599184
		0.558167	0.537494	0.590915
		0.517525	0.534414	0.573106
		0.523335	0.444587	0.470906
		0.385815	0.635545	0.669111
		0.63951	0.717949	0.496568
		0.427863	0.440592	0.308332
		0.397955	0.407734	0.598426
		0.449928	0.67387	0.716893
		0.621786	0.613294	0.588532
		0.538027	0.469524	0.568038
		0.441913	0.38117	0.596258
		0.526315	0.529756	0.665219
		0.46675	0.652913	0.47169
		0.377241	0.586905	0.475749
		0.579291	0.314837	0.521288
		0.442535	0.466499	0.520371
		0.665929	0.412669	0.485808
		0.539476	0.668835	0.534125
		0.704893	0.457379	0.308839
		0.526552	0.580868	0.741048
		0.432578	0.404676	0.563317
		0.502796	0.568723	0.464659
		0.227853	0.556957	0.438584
		0.562805	0.499077	0.671012
		0.364683	0.599658	0.530375
		0.525533	0.552476	0.554344
		0.430869	0.525754	0.37096
		0.410522	0.64555	0.468534
		0.651477	0.568665	0.557501
		0.618034	0.565696	0.581794
		0.531294	0.402	0.556856
		0.51234	0.708103	0.434824
		0.457496	0.446994	0.549337
		0.42751	0.624885	0.556475
		0.220945	0.35856	0.469671
		0.534544	0.45079	0.499286
		0.597701	0.667192	0.714176
		0.388778	0.458471	0.605705
		0.540131	0.559996	0.491304
		0.605514	0.508553	0.486788
		0.601176	0.685146	0.606171
		0.601133	0.439226	0.333343
		0.554712	0.600424	0.667134
		0.694085	0.725803	0.507085
		0.548951	0.424148	0.388108
		0.542303	0.54606	0.643591
		0.646532	0.478771	0.630506
		0.401486	0.41053	0.626292
		0.41133	0.296613	0.714888
		0.592705	0.533607	0.622783
		0.710095	0.610528	0.637846
		0.642003	0.728075	0.495487
		0.392575	0.601082	0.712742
		0.611239	0.642993	0.511359
		0.587102	0.609561	0.605513
		0.713106	0.675556	0.638289
		0.430227	0.537603	0.491926
		0.461792	0.615652	0.705676
		0.474437	0.524283	0.498379
		0.439956	0.403497	0.635852
		0.556399	0.405396	0.491191
		0.182881	0.570367	0.612311
		0.717859	0.356942	0.376433
		0.404853	0.467614	0.756113
		0.39891	0.31918	0.24934
		0.50121	0.624813	0.603316
		0.7011	0.535159	0.408576
		0.500448	0.481781	0.411856
		0.395045	0.596399	0.325194
		0.67107	0.484115	0.408658
		0.542825	0.36772	0.322185
		0.722813	0.414073	0.434583
		0.64436	0.397559	0.593956
		0.457304	0.607594	0.56627
		0.689491	0.6892	0.480487
		0.623212	0.679865	0.427314
		0.513704	0.574623	0.683055
		0.715487	0.782344	0.428949
		0.457298	0.452056	0.44403
		0.466906	0.440232	0.4634
		0.341269	0.364452	0.532788
		0.595351	0.596446	0.569365
		0.392026	0.541043	0.512687
		0.430071	0.433908	0.599877
		0.544774	0.471926	0.570502
		0.448053	0.45777	0.71666
		0.611399	0.527317	0.60386
		0.494903	0.429246	0.52049
		0.47941	0.599933	0.501084
		0.698238	0.65575	0.571553
		0.559316	0.704447	0.683635
		0.354655	0.594819	0.577604
		0.465056	0.554714	0.500042
		0.58096	0.517063	0.359107
		0.64131	0.394913	0.430466
		0.605677	0.579514	0.540856
		0.680124	0.422614	0.484876
		0.333983	0.710069	0.762691
		0.487411	0.449954	0.458764
		0.559837	0.731885	0.609431
		0.503054	0.353187	0.643546
		0.642375	0.478242	0.326874
		0.562347	0.509128	0.532628
		0.710092	0.546611	0.506642
		0.49366	0.431038	0.478306
		0.268222	0.699571	0.412997
		0.625685	0.59504	0.648518
		0.513744	0.405125	0.587235
		0.545801	0.593679	0.466395
		0.501256	0.489623	0.452462
		0.705884	0.460276	0.336424
		0.423852	0.484181	0.41562
		0.526362	0.682274	0.683431
		0.596729	0.488365	0.818812
		0.62637	0.605136	0.547451
		0.523976	0.696393	0.562176
		0.754048	0.586238	0.626664
		0.497644	0.41267	0.751519
		0.576841	0.692895	0.336272
		0.608828	0.435594	0.611456
		0.539754	0.246157	0.62237
		0.448117	0.380966	0.677556
		0.417928	0.377441	0.708593
		0.619624	0.450895	0.699201
		0.548563	0.498967	0.730587
		0.360039	0.471414	0.751943
		0.748357	0.581398	0.55333
		0.622784	0.603572	0.537136
		0.370496	0.482203	0.659112
		0.7052	0.452008	0.44479
		0.727342	0.630113	0.467466
		0.617716	0.477252	0.539543
		0.508575	0.477652	0.603555
		0.67868	0.688508	0.591825
		0.435402	0.44324	0.368784
		0.392326	0.460682	0.601464
		0.481887	0.442885	0.612404
		0.312929	0.629731	0.666969
		0.55605	0.335921	0.668888
		0.636484	0.534735	0.508657
		0.50855	0.516743	0.400778
		0.510206	0.584169	0.519507
		0.590718	0.559536	0.687827
		0.713309	0.841391	0.589093
		0.514552	0.300795	0.638212
		0.566529	0.559075	0.434185
		0.707471	0.344452	0.54221
		0.68057	0.559859	0.600365
		0.646117	0.523211	0.714063
		0.507952	0.726224	0.668816
		0.415541	0.482155	0.76253
		0.56361	0.465497	0.569583
		0.744802	0.399337	0.539987
		0.701382	0.602388	0.593922
		0.72789	0.488164	0.641056
		0.536114	0.396391	0.581678
		0.68449	0.661737	0.507509
		0.39745	0.679292	0.757218
		0.510536	0.701146	0.508805
		0.600994	0.575116	0.683725
		0.563902	0.369082	0.301388
		0.763285	0.537051	0.543787
		0.42301	0.54453	0.474553
		0.345239	0.467616	0.639466
		0.670662	0.471939	0.482883
		0.618616	0.7375	0.438264
		0.55795	0.687882	0.543159
		0.732468	0.340851	0.427621
		0.507946	0.517458	0.491226
		0.473356	0.422032	0.422234
		0.72471	0.719596	0.619539
		0.480268	0.403509	0.339851
		0.365746	0.658739	0.708598
		0.66906	0.331799	0.523531
		0.723995	0.701183	0.494629
		0.560136	0.616184	0.488622
		0.549908	0.467924	0.675815
		0.614585	0.659802	0.519564
		0.366545	0.521224	0.589411
		0.571152	0.550336	0.583583
		0.475851	0.373103	0.507556
		0.518689	0.555995	0.647427
		0.664843	0.435354	0.437205
		0.66247	0.52413	0.635202
		0.630763	0.506669	0.487224
		0.451436	0.283298	0.506503
		0.670463	0.548757	0.405321
		0.402944	0.598371	0.641071
		0.382304	0.553242	0.386246
		0.547269	0.417218	0.415624
		0.37034	0.611982	0.656465
		0.630963	0.661984	0.551712
		0.475023	0.709556	0.518057
		0.642181	0.461981	0.382908
		0.42853	0.410276	0.524171
		0.259952	0.663248	0.345791
		0.469754	0.620626	0.597102
		0.659027	0.627323	0.567273
		0.729846	0.55793	0.665907
		0.445933	0.496742	0.476575
		0.634739	0.648019	0.612925
		0.52315	0.390278	0.430955
		0.36231	0.562904	0.532719
		0.579281	0.671936	0.528437
		0.522257	0.644431	0.730095
		0.530697	0.70391	0.683678
		0.619108	0.62963	0.537053
		0.419646	0.476996	0.521195
		0.471326	0.495969	0.375574
		0.381207	0.370844	0.465805
		0.607446	0.728918	0.365944
		0.538188	0.489427	0.410861
		0.303157	0.381364	0.501767
		0.474409	0.56088	0.657981
		0.338005	0.563032	0.439799
		0.553807	0.704371	0.738941
		0.552335	0.307634	0.637465
		0.595852	0.713909	0.354363
		0.565152	0.320008	0.477339
		0.451761	0.453008	0.618782
		0.668888	0.446019	0.54147
		0.455883	0.290158	0.516699
		0.518759	0.576424	0.531449
		0.539867	0.657015	0.62729
		0.706293	0.472288	0.695192
		0.625125	0.395271	0.729137
		0.317318	0.454709	0.637319
		0.666435	0.471659	0.446308
		0.430403	0.472443	0.439611
		0.456947	0.599555	0.560319
		0.675748	0.279104	0.626209
		0.625469	0.568529	0.554506
		0.591167	0.573866	0.508421
		0.469485	0.767939	0.321217
		0.24412	0.363729	0.393282
		0.705599	0.441657	0.602338
		0.696855	0.641445	0.606219
		0.483343	0.571124	0.471107
		0.331918	0.667511	0.35331
		0.458488	0.388269	0.37382
		0.753555	0.20476	0.736428
		0.556017	0.680048	0.763376
		0.334503	0.621324	0.631048
		0.349291	0.641795	0.43121
		0.64584	0.64359	0.376583
		0.77419	0.478506	0.726901
		0.482296	0.490143	0.582486
		0.535264	0.73131	0.550375
		0.431353	0.580448	0.642789
		0.607111	0.500362	0.498041
		0.418352	0.503096	0.470595
		0.565597	0.56904	0.399016
		0.492424	0.642883	0.757919
		0.565789	0.443449	0.582651
		0.293013	0.521682	0.778123
		0.737681	0.391635	0.699661
		0.495182	0.42097	0.577531
		0.467717	0.564715	0.693355
		0.551926	0.318651	0.656622
		0.631333	0.504881	0.40748
		0.305254	0.466257	0.54691
		0.709471	0.51097	0.568642
		0.637126	0.413324	0.488917
		0.533506	0.579938	0.435619
		0.689366	0.410629	0.606782
		0.661743	0.522329	0.655343
		0.30482	0.348675	0.49061
		0.505309	0.625466	0.376166
		0.606524	0.570554	0.64392
		0.635823	0.54176	0.603961
		0.56402	0.621222	0.548986
		0.552878	0.614123	0.594439
		0.53577	0.607451	0.315541
		0.535878	0.416168	0.376244
		0.678034	0.549022	0.446668
		0.438099	0.344564	0.697263
		0.351642	0.49029	0.681458
		0.644552	0.632463	0.581644
		0.767105	0.606377	0.553793
		0.575012	0.287067	0.324292
		0.679749	0.513095	0.535713
		0.718704	0.618335	0.486527
		0.493824	0.551528	0.652108
		0.422108	0.339413	0.425763
		0.428927	0.684148	0.6562
		0.516948	0.543525	0.45818
		0.613388	0.65779	0.44642
		0.641852	0.429282	0.460725
		0.48531	0.504814	0.596996
		0.465882	0.632127	0.59523
		0.696998	0.488536	0.740336
		0.477258	0.429633	0.490124
		0.315942	0.490988	0.489957
		0.550738	0.580362	0.73448
		0.607833	0.46659	0.461203
		0.637173	0.528906	0.435605
		0.687477	0.587031	0.544686
		0.329787	0.446304	0.695265
		0.626236	0.663041	0.563684
		0.674503	0.746771	0.642038
		0.427179	0.569177	0.729156
		0.229654	0.543965	0.581346
		0.255503	0.69583	0.546965
		0.632191	0.388911	0.627153
		0.414686	0.64661	0.394618
		0.71681	0.521746	0.508498
		0.467361	0.531165	0.441262
		0.548597	0.42204	0.582066
		0.341377	0.486577	0.370828
		0.516142	0.48699	0.563836
		0.389822	0.556454	0.643893
		0.639087	0.613117	0.41284
		0.552803	0.729971	0.647512
		0.436239	0.413485	0.362463
		0.645836	0.606141	0.26687
		0.366936	0.530523	0.585377
		0.722684	0.716139	0.399414
		0.502054	0.288793	0.575888
		0.586963	0.724031	0.612302
		0.665052	0.419145	0.666631
		0.519667	0.228028	0.723927
		0.474069	0.513481	0.463355
		0.591721	0.37413	0.61568
		0.55462	0.607226	0.482568
		0.69202	0.56485	0.510389
		0.617512	0.56865	0.703842
		0.497693	0.563976	0.536075
		0.357575	0.483999	0.509657
		0.625573	0.359012	0.37164
		0.40604	0.426141	0.424617
		0.421247	0.633449	0.5306
		0.683973	0.406088	0.424294
		0.763571	0.700523	0.633892
		0.580833	0.565557	0.62346
		0.591631	0.405782	0.651761
		0.589162	0.59761	0.428169
		0.369893	0.491845	0.647026
		0.500785	0.487325	0.601371
		0.689268	0.505998	0.574987
		0.410829	0.613415	0.413903
		0.69903	0.382364	0.710546
		0.443688	0.359225	0.59781
		0.649194	0.495327	0.416915
		0.630111	0.585729	0.502196
		0.528018	0.604674	0.672918
		0.522716	0.451753	0.629682
		0.481637	0.440578	0.469911
		0.37207	0.459206	0.716561
		0.587737	0.579984	0.52256
		0.654769	0.44476	0.540201
		0.38967	0.608	0.594753
		0.467667	0.439643	0.367832
		0.290771	0.631171	0.651811
		0.504989	0.499197	0.589888
		0.624698	0.570653	0.5792
		0.681425	0.532601	0.724039
		0.573165	0.489004	0.58803
		0.521581	0.398662	0.522638
		0.667303	0.415007	0.64328
		0.48434	0.732793	0.287969
		0.470212	0.529681	0.482261
		0.503615	0.460885	0.528478
		0.579096	0.513623	0.323269
		0.624739	0.499005	0.574676
		0.752313	0.539519	0.630095
		0.463029	0.631782	0.548962
		0.442315	0.452248	0.730197
		0.668425	0.555138	0.645859
		0.426309	0.417497	0.601129
		0.483731	0.324752	0.398953
		0.751729	0.439274	0.47562
		0.7042	0.512341	0.557919
		0.596672	0.399338	0.552038
		0.240807	0.4383	0.531767
		0.583295	0.528023	0.495954
		0.529038	0.412648	0.545369
		0.481217	0.451008	0.39279
		0.682096	0.570418	0.602885
		0.599373	0.528947	0.457759
		0.577534	0.545558	0.586688
		0.40271	0.647397	0.444586
		0.296886	0.585363	0.310326
		0.426771	0.551452	0.342847
		0.465649	0.382265	0.593537
		0.634672	0.577685	0.470973
		0.460837	0.430788	0.613566
		0.701213	0.628325	0.459226
		0.492142	0.387345	0.376776
		0.76576	0.588178	0.592867
		0.425765	0.534601	0.700114
		0.523261	0.643249	0.351358
		0.549617	0.71123	0.525292
		0.45938	0.463313	0.703872
		0.629399	0.627349	0.684292
		0.423713	0.634436	0.695033
		0.596619	0.51715	0.607924
		0.414868	0.50927	0.490875
		0.662603	0.385656	0.691392
		0.653131	0.655888	0.456076
		0.532967	0.368288	0.349931
		0.575429	0.477129	0.551922
		0.528806	0.589974	0.429783
		0.685438	0.348884	0.594834
		0.644697	0.469443	0.485767
		0.331216	0.676487	0.538712
		0.511153	0.349389	0.615148
		0.543986	0.53829	0.598185
		0.406665	0.378138	0.316893
		0.662825	0.363068	0.702484
		0.556041	0.263271	0.572731
		0.531486	0.646135	0.578168
		0.41324	0.480096	0.46835
		0.651293	0.652554	0.55493
		0.656236	0.233742	0.577265
		0.492338	0.352723	0.395101
		0.263928	0.371006	0.459164
		0.568875	0.637993	0.63884
		0.572508	0.606999	0.598629
		0.652153	0.383729	0.491115
		0.39188	0.485234	0.505459
		0.561363	0.334585	0.363406
		0.641847	0.490179	0.563459
		0.41795	0.664232	0.69978
		0.716134	0.470411	0.45259
		0.633853	0.717402	0.429051
		0.487574	0.533046	0.465898
		0.433047	0.554062	0.542801
		0.647443	0.423549	0.670719
		0.477812	0.679578	0.402371
		0.731342	0.600209	0.364614
		0.656559	0.36673	0.392474
		0.567697	0.302599	0.756342
		0.737178	0.74506	0.490927
		0.362608	0.609267	0.433423
		0.298292	0.547078	0.634879
		0.555933	0.377153	0.511908
		0.472367	0.599212	0.652529
		0.762067	0.515601	0.540485
		0.412344	0.445126	0.340511
		0.69786	0.589705	0.623039
		0.428886	0.50775	0.647609
		0.745639	0.309036	0.531337
		0.434327	0.70906	0.507546
		0.616452	0.725949	0.584456
		0.50887	0.497764	0.445634
		0.662875	0.404032	0.682229
		0.709692	0.624526	0.60985
		0.435005	0.602438	0.638576
		0.438993	0.538941	0.601959
		0.369291	0.407051	0.353598
		0.58988	0.468829	0.701499
		0.458505	0.556512	0.280942
		0.751741	0.631534	0.383201
		0.279378	0.399122	0.500472
		0.697663	0.658031	0.532611
		0.734206	0.679334	0.381098
		0.574189	0.698117	0.342522
		0.482961	0.319471	0.627596
		0.362763	0.529186	0.709091
		0.455116	0.541587	0.563931
		0.351822	0.740029	0.656978
		0.687339	0.666595	0.726261
		0.497708	0.655943	0.504556
		0.341525	0.378886	0.281405
		0.613456	0.49599	0.702494
		0.643058	0.611056	0.51583
		0.566724		0.343416
		0.606914		0.566227
		0.52682		0.67199
		0.600791		0.651243
		0.673983		0.590436
		0.62112		0.519078
		0.447352		0.559974
		0.533413		0.543512
		0.669606		0.529277
		0.49006		0.313964
		0.417848		0.464145
		0.667702		0.600876
		0.761047		0.413713
		0.364707		0.420733
		0.309265		0.655783
		0.439051		0.554821
		0.375634		0.521356
		0.586969		0.73954
		0.592222		0.495458
		0.608785		0.424646
		0.473281		0.563499
		0.412763		0.500182
		0.587593		0.548959
		0.673811		0.558849
		0.717595		0.557245
		0.660536		0.347715
		0.577939		0.43692
		0.712507		0.49023
		0.427345		0.41129
		0.465677		0.506976
		0.468201		0.675496
		0.668348		0.371062
		0.439345		0.541133
		0.461969		0.526358
		0.532317		0.604557
		0.645345		0.356895
		0.425779		0.509303
		0.539948		0.515979
		0.683928		0.552235
		0.64044		0.472581
		0.668332		0.611733
		0.575231		0.65986
		0.627976		0.380219
		0.512288		0.522514
		0.50182		0.655983
		0.740838		0.600342
		0.292114		0.65172
		0.535236		0.514395
		0.571103		0.477698
		0.694239		0.546001
		0.545811		0.510434
		0.671465		0.544689
		0.49736		0.346376
		0.67498		0.329047
		0.463277		0.596893
		0.591959		0.687612
		0.394821		0.571581
		0.307889		0.434528
		0.36707		0.55795
		0.702894		0.684422
		0.430905		0.573723
		0.682995		0.597529
		0.580722		0.473598
		0.702319		0.352411
		0.64056		0.481376
		0.398114		0.394609
		0.412602		0.639913
		0.406255		0.76428
		0.381315		0.42799
		0.48615		0.48503
		0.487315		0.558178
		0.499306		0.649942
		0.722896		0.753125
		0.575778		0.325184
		0.521636		0.500659
		0.696196		0.572612
		0.636858		0.628448
		0.674338		0.474093
		0.439495		0.566578
		0.478681		0.37062
		0.607033		0.50466
		0.594933		0.682789
		0.642529		0.689748
		0.496818		0.677965
		0.44489		0.529824
		0.587351		0.47399
		0.723006		0.644394
		0.563635		0.503638
		0.509816		0.542545
		0.433884		0.614947
		0.646227		0.303665
		0.636691		0.498856
		0.593229		0.502504
		0.670097		0.734967
		0.768972		0.468977
		0.723288		0.593349
		0.658787		0.369607
		0.689774		0.612013
		0.587408		0.540644
		0.45404		0.423668
		0.686355		0.598061
		0.561575		0.487246
		0.451863		0.57685
		0.607557		0.660812
		0.626531		0.499099
		0.626717		0.383968
		0.611787		0.508486
		0.576498		0.377818
		0.409264		0.355269
		0.375012		0.455053
		0.546805		0.646531
		0.605159		0.558764
		0.648376		0.309331
		0.668773		0.422858
		0.371412
		0.365348
		0.625048
		0.464378
		0.543553
		0.372468
		0.404722
		0.364579
		0.514327
		0.748936
		0.660172
		0.577147
		0.593812
		0.626686
		0.576313
		0.59584
		0.538616
		0.657149
		0.663378
		0.552934
		0.324929
		0.404834
		0.48097
		0.342161
		0.673292
		0.462442
		0.58101
		0.591983
		0.423384
		0.736615
		0.597295
		0.714197
		0.535386
		0.696779
		0.351463
		0.677814
		0.357505
		0.696634
		0.649286
		0.704077
		0.444714
		0.540312
		0.507957
		0.434754
		0.364831
		0.644258
		0.600564
		0.407644
		0.65061
		0.646666
		0.564897
		0.710293
		0.559394
		0.710564
		0.488109
		0.394394
		0.428627
		0.514725
		0.615169
		0.674813
		0.416167
		0.485027
		0.74831
		0.404656
		0.466852
		0.42388
		0.238328
		0.328812
		0.418688
		0.675861
		0.370585
		0.450866
		0.463996
		0.527975
		0.617277
		0.737353
		0.712987
		0.623945
		0.544598
		0.357637
		0.592768
		0.78084
		0.587885
		0.607242
		0.396049
		0.386786
		0.600727
		0.767661
		0.701194
		0.497307
		0.741336
		0.422719
		0.644657
		0.655727
		0.6499
		0.681372
		0.578725
		0.576902
		0.406214
		0.564976
		0.684158
		0.701572
		0.647962
		0.448923
		0.283422
		0.518063
		0.652241
		0.478713
		0.728508
		0.594493
		0.732324
		0.646059
		0.699562
		0.314161
		0.781749
		0.527306
		0.608638
		0.258882
		0.511091
		0.741519
		0.498999
		0.51945
		0.350177
		0.626117
		0.618917
		0.512023
		0.652934
		0.640829
		0.60049
		0.633376
		0.343655
		0.360607
		0.637909
		0.692037
		0.621956
		0.66891
		0.517493
		0.554058
		0.702049
		0.593149
		0.458891
		0.484117
		0.530168
		0.735062
		0.467799
		0.700532
		0.358238
		0.535753
		0.736718
		0.397529
		0.344378
		0.581115
		0.441338
		0.654759
		0.682294
		0.36817
		0.6607
		0.424707
		0.392996
		0.693615
		0.569259
		0.598892
		0.402611
		0.619681
		0.612468
		0.633944
		0.729893
		0.474336
		0.626677
		0.627432
		0.654437
		0.442606
		0.703768
		0.594782
		0.423931
		0.692188
		0.29542
		0.349347
		0.647133
		0.522224
		0.539944
		0.426585
		0.613708
		0.443636
		0.660279
		0.524485
		0.735007
		0.589557
		0.710567
		0.659883
		0.534191
		0.48028
		0.711445
		0.503294
		0.529527
		0.601062
		0.491195
		0.608431
		0.543844
		0.393149
		0.690212
		0.431846
		0.59198
		0.654498
		0.526529
		0.717633
		0.344769
		0.506059
		0.346835
		0.586608
		0.632793
		0.674736
		0.388483
		0.655637
		0.579916
		0.601163
		0.624018
		0.547049
		0.621954
		0.367422
		0.684726
		0.349215
		0.532021
		0.566161
		0.375216
		0.297684
		0.460325
		0.404904
		0.599368
		0.743578
		0.645944
		0.484268
		0.436671
		0.368482
		0.483768
		0.519429
		0.558921
		0.584158
		0.338398
		0.500861
		0.593367
		0.733984
		0.640002
		0.599239
		0.625563
		0.662675
		0.530418
		0.494775
		0.647
		0.579915
		0.537362
		0.394019
		0.60981
		0.671007
		0.48436
		0.451543
		0.541586
		0.606634
		0.717763
		0.296239
		0.699847
		0.380299
		0.644328
		0.665768
		0.395528
		0.552644
		0.619217
		0.513389
		0.67143
		0.556738
		0.518339
		0.6123
		0.7066
		0.599646
		0.680364
		0.631548
		0.691457
		0.535509
		0.512204
		0.538259
		0.622755
		0.69843
		0.49619
		0.719483
		0.68687
		0.632327
		0.705007
		0.488444
		0.592156
		0.569213
		0.509317
		0.298286
		0.525062
		0.53828
		0.531567
		0.448603
		0.568206
		0.620963
		0.328619
		0.538846
		0.576805
		0.34266
		0.553667
		0.65126
		0.417903
		0.680474
		0.623356
		0.244216
		0.639212
		0.68881
		0.390349
		0.797837
		0.562728
		0.412803
		0.468248
		0.536582
		0.739559
		0.734951
		0.545793
		0.609993
		0.48893
		0.378791
		0.315758
		0.422314
		0.495125
		0.533711
		0.257317
		0.606926
		0.360338
		0.453743
		0.442546
		0.450342
		0.40159
		0.703434
		0.661648
		0.491334
		0.504585
		0.434033
		0.401339
		0.606027
		0.546354
		0.584918
		0.523293
		0.467396
		0.616958
		0.538369
		0.742441
		0.512814
		0.651368
		0.497746
		0.471556
		0.614765
		0.567622
		0.539548
		0.711801
		0.481483
		0.524422
		0.579826
		0.622301
		0.655695
		0.54599
		0.638391
		0.646643
		0.56896
		0.473831
		0.645778
		0.338138
		0.654643
		0.579086
		0.700765
		0.409248
		0.433726
		0.768047
		0.612674
		0.576408
		0.380039
		0.535444
		0.538598
		0.404528
		0.388047
		0.682302
		0.399578
		0.694982
		0.495049
		0.46166
		0.63551
		0.518798
		0.737839
		0.50733
		0.366864
		0.549856
		0.364949
		0.5013
		0.765943
		0.653462
		0.483447
		0.584029
		0.408602
		0.622115
		0.632279
		0.598178
		0.665844
		0.475243
		0.543566
		0.459362
		0.555073
		0.417657
		0.38348
		0.454172
		0.542082
		0.311159
		0.525373
		0.594118
		0.647964
		0.636169
		0.569584
		0.404116
		0.374657
		0.353043
		0.678801
		0.430231
		0.504705
		0.551037
		0.533408

## Sheet: MreB tatA Medial
Data		Area under curve (normalized medial profile)										Tests
	Strain	JOE3130	JOE3143X	JOE3143G		Strain	JOE3130	JOE3143X	JOE3143G			WT vs ΔtatA / X
	Genotype	WT	ΔtatA / X	ΔtatA / G		Genotype	WT	ΔtatA / X	ΔtatA / G		p-value	0.0286905
	1	0.358778	0.574008	0.414744		Mean	0.466652	0.481907	0.467716		Difference	0.0152547
	2	0.547938	0.414762	0.629058		StDev	0.105524	0.102939	0.0864679			WT vs ΔtatA / G
	3	0.343112	0.524102	0.591072		Num	1034	291	134		p-value	0.910864
	4	0.39931	0.48992	0.477921		StError	0.00328165	0.00603441	0.00746969		Difference	0.00106434
	5	0.551713	0.625623	0.545938								ΔtatA / X vs ΔtatA / G
	6	0.381078	0.63269	0.465882							p-value	0.166431
	7	0.308593	0.417642	0.4607							Difference	0.0141904
	8	0.685226	0.423967	0.455914
	9	0.518964	0.484318	0.399594
	10	0.536847	0.461213	0.616549
	11	0.487244	0.592153	0.32845
	12	0.375291	0.440967	0.512044
	13	0.3815	0.416377	0.410238
	14	0.488095	0.557244	0.398856
	15	0.416946	0.720775	0.616753
	16	0.327307	0.624261	0.414213
	17	0.43004	0.625152	0.420465
	18	0.468321	0.434184	0.455386
	19	0.40005	0.566182	0.514217
	20	0.516485	0.372139	0.465672
	21	0.456718	0.466419	0.58496
	22	0.740426	0.675931	0.449384
	23	0.371498	0.495311	0.511279
	24	0.452129	0.389104	0.589212
	25	0.451927	0.39624	0.51695
	26	0.44614	0.60063	0.590426
	27	0.488575	0.343042	0.360039
	28	0.465232	0.528836	0.548324
	29	0.34566	0.516147	0.360573
	30	0.502094	0.417673	0.467103
	31	0.412165	0.515553	0.559184
	32	0.588044	0.460258	0.374036
	33	0.386862	0.578818	0.480339
	34	0.485978	0.39315	0.562945
	35	0.543176	0.563258	0.440317
	36	0.553168	0.454729	0.659257
	37	0.388139	0.49072	0.400459
	38	0.44978	0.36588	0.370802
	39	0.638486	0.535356	0.576067
	40	0.347316	0.538287	0.405871
	41	0.441093	0.310456	0.516995
	42	0.48072	0.556185	0.435359
	43	0.662081	0.423843	0.433445
	44	0.607192	0.355349	0.569513
	45	0.380287	0.656515	0.375253
	46	0.41917	0.3946	0.445234
	47	0.627557	0.601386	0.539954
	48	0.713048	0.510686	0.603193
	49	0.607041	0.414562	0.420969
	50	0.465639	0.597371	0.465496
	51	0.517549	0.644664	0.494672
	52	0.455328	0.461251	0.351586
	53	0.496111	0.437465	0.64196
	54	0.641673	0.307585	0.413595
	55	0.46938	0.432731	0.584805
	56	0.480221	0.713293	0.439929
	57	0.402292	0.296158	0.366744
	58	0.47966	0.581399	0.427157
	59	0.436943	0.464309	0.531657
	60	0.36267	0.405427	0.391404
	61	0.627592	0.61402	0.510156
	62	0.574635	0.573494	0.479066
	63	0.473951	0.417901	0.39842
	64	0.480263	0.544847	0.473192
	65	0.525004	0.631428	0.505594
	66	0.546387	0.541972	0.476379
	67	0.388134	0.583934	0.466444
	68	0.4908	0.690366	0.390265
	69	0.284229	0.429374	0.493173
	70	0.302981	0.474522	0.310105
	71	0.444185	0.565593	0.298803
	72	0.414315	0.47804	0.593685
	73	0.382672	0.690341	0.402943
	74	0.417544	0.317791	0.457681
	75	0.508227	0.387673	0.492105
	76	0.353476	0.513024	0.480584
	77	0.298043	0.544098	0.438837
	78	0.407023	0.416321	0.466077
	79	0.32511	0.482982	0.552098
	80	0.304589	0.49314	0.41758
	81	0.344621	0.47975	0.611575
	82	0.343173	0.630406	0.56325
	83	0.382726	0.470896	0.378192
	84	0.448563	0.473039	0.406468
	85	0.352824	0.417259	0.56383
	86	0.384037	0.312208	0.428573
	87	0.431597	0.409711	0.598447
	88	0.520572	0.585967	0.493632
	89	0.414366	0.543444	0.474536
	90	0.501784	0.460084	0.42143
	91	0.491456	0.501498	0.411559
	92	0.311493	0.58801	0.369537
	93	0.453216	0.400288	0.343836
	94	0.566766	0.6419	0.530865
	95	0.505789	0.364375	0.466341
	96	0.400548	0.458685	0.559529
	97	0.474903	0.475065	0.401844
	98	0.318296	0.567062	0.479516
	99	0.375147	0.516347	0.612767
	100	0.349508	0.527211	0.494156
	101	0.434702	0.313975	0.418168
	102	0.48048	0.357521	0.393967
	103	0.390339	0.496318	0.405676
	104	0.35822	0.555157	0.377047
	105	0.434034	0.64637	0.417588
	106	0.356081	0.589144	0.577183
	107	0.309941	0.462714	0.384462
	108	0.302396	0.498857	0.456971
	109	0.338432	0.452988	0.435468
	110	0.365132	0.434464	0.634322
	111	0.389225	0.657905	0.380411
	112	0.327017	0.41086	0.344388
	113	0.436594	0.313337	0.509813
	114	0.430817	0.37717	0.332318
	115	0.551523	0.394158	0.606875
	116	0.375053	0.592455	0.392999
	117	0.670685	0.469625	0.402767
	118	0.396372	0.47657	0.33599
	119	0.634738	0.485528	0.356991
	120	0.342069	0.666795	0.396651
	121	0.223262	0.408123	0.309685
	122	0.379599	0.578289	0.426407
	123	0.371626	0.544466	0.438509
	124	0.408109	0.45667	0.503944
	125	0.461211	0.630487	0.385731
	126	0.419829	0.361285	0.364062
	127	0.33249	0.483857	0.547183
	128	0.462668	0.370985	0.635568
	129	0.624142	0.458981	0.658446
	130	0.33182	0.475198	0.398435
	131	0.339397	0.547605	0.517728
	132	0.301338	0.388206	0.483441
	133	0.46961	0.463975	0.516444
	134	0.330624	0.49637	0.365172
	135	0.502324	0.543602
	136	0.641114	0.405363
	137	0.67283	0.412841
	138	0.318513	0.604397
	139	0.256055	0.411009
	140	0.434268	0.691551
	141	0.346603	0.373026
	142	0.492196	0.453065
	143	0.384953	0.463474
	144	0.365127	0.56563
	145	0.237966	0.413953
	146	0.366716	0.403076
	147	0.434821	0.514642
	148	0.336059	0.613021
	149	0.645647	0.570155
	150	0.414768	0.147796
	151	0.514974	0.379171
	152	0.403742	0.527149
	153	0.314269	0.435246
	154	0.275395	0.535915
	155	0.357641	0.625273
	156	0.633861	0.388407
	157	0.60257	0.320601
	158	0.328558	0.623255
	159	0.650138	0.514492
	160	0.374649	0.415757
	161	0.482486	0.528765
	162	0.424088	0.638835
	163	0.396776	0.434939
	164	0.28436	0.614387
	165	0.512528	0.252849
	166	0.359764	0.474681
	167	0.553641	0.33876
	168	0.357676	0.547643
	169	0.491699	0.419329
	170	0.399562	0.514613
	171	0.337458	0.54899
	172	0.511717	0.529204
	173	0.533639	0.432397
	174	0.261726	0.377538
	175	0.343539	0.426668
	176	0.472391	0.488357
	177	0.546691	0.628776
	178	0.489761	0.563853
	179	0.370231	0.401421
	180	0.484182	0.344635
	181	0.496965	0.502559
	182	0.582777	0.525077
	183	0.365691	0.44031
	184	0.508642	0.560362
	185	0.644674	0.403743
	186	0.563288	0.320965
	187	0.469133	0.181403
	188	0.298333	0.51477
	189	0.342048	0.547447
	190	0.374888	0.340574
	191	0.246656	0.63276
	192	0.481754	0.302673
	193	0.556962	0.367609
	194	0.515628	0.340323
	195	0.413114	0.665826
	196	0.689619	0.573447
	197	0.519704	0.671391
	198	0.51818	0.549767
	199	0.641147	0.396464
	200	0.527929	0.506588
	201	0.660104	0.537819
	202	0.558909	0.55152
	203	0.373501	0.407892
	204	0.576675	0.644004
	205	0.386039	0.432512
	206	0.413674	0.495825
	207	0.533788	0.625392
	208	0.552628	0.46467
	209	0.631648	0.406037
	210	0.405163	0.449277
	211	0.498406	0.626403
	212	0.545139	0.502361
	213	0.46578	0.507833
	214	0.416629	0.568157
	215	0.537261	0.38142
	216	0.333008	0.3285
	217	0.418146	0.617317
	218	0.555242	0.555751
	219	0.530677	0.329816
	220	0.528371	0.472102
	221	0.317647	0.411312
	222	0.477719	0.614856
	223	0.396136	0.526084
	224	0.368925	0.445044
	225	0.461625	0.412664
	226	0.443193	0.44395
	227	0.474408	0.441738
	228	0.554918	0.601915
	229	0.47207	0.60979
	230	0.531895	0.176522
	231	0.369571	0.438412
	232	0.394319	0.438386
	233	0.419981	0.616692
	234	0.465803	0.487352
	235	0.668859	0.407725
	236	0.48771	0.359515
	237	0.360893	0.354569
	238	0.566038	0.420035
	239	0.424408	0.50727
	240	0.651522	0.641051
	241	0.36785	0.375751
	242	0.505667	0.517597
	243	0.587468	0.371571
	244	0.593509	0.369674
	245	0.732779	0.468678
	246	0.438952	0.290441
	247	0.360033	0.31793
	248	0.298043	0.463978
	249	0.369374	0.392609
	250	0.581709	0.5209
	251	0.548391	0.539383
	252	0.409387	0.487687
	253	0.541177	0.350688
	254	0.339424	0.439498
	255	0.342377	0.429215
	256	0.552764	0.394458
	257	0.673573	0.414044
	258	0.526408	0.590263
	259	0.56407	0.489334
	260	0.61012	0.62277
	261	0.527873	0.679078
	262	0.516697	0.329744
	263	0.381005	0.531731
	264	0.434205	0.460287
	265	0.526101	0.395141
	266	0.472081	0.503765
	267	0.364249	0.477428
	268	0.530233	0.634247
	269	0.443462	0.490164
	270	0.670895	0.48332
	271	0.378861	0.391197
	272	0.580642	0.55323
	273	0.498284	0.339505
	274	0.405188	0.48561
	275	0.6165	0.422157
	276	0.447773	0.384296
	277	0.47267	0.509923
	278	0.517732	0.398558
	279	0.359064	0.38861
	280	0.394795	0.436592
	281	0.58662	0.502708
	282	0.39293	0.522699
	283	0.65762	0.5695
	284	0.536557	0.332452
	285	0.663921	0.544
	286	0.334068	0.319883
	287	0.342978	0.570824
	288	0.417126	0.607637
	289	0.414389	0.605287
	290	0.505039	0.480019
	291	0.449005	0.358009
	292	0.540321
	293	0.407706
	294	0.453715
	295	0.405913
	296	0.381915
	297	0.672575
	298	0.603429
	299	0.59393
	300	0.7075
	301	0.400002
	302	0.49889
	303	0.357853
	304	0.50377
	305	0.609799
	306	0.411647
	307	0.566482
	308	0.547416
	309	0.597848
	310	0.661848
	311	0.269036
	312	0.454526
	313	0.418617
	314	0.42517
	315	0.533018
	316	0.466341
	317	0.313275
	318	0.429093
	319	0.494802
	320	0.491264
	321	0.471147
	322	0.400558
	323	0.370069
	324	0.427879
	325	0.664072
	326	0.452625
	327	0.663235
	328	0.454406
	329	0.539194
	330	0.471938
	331	0.57452
	332	0.699442
	333	0.528773
	334	0.659146
	335	0.518912
	336	0.452721
	337	0.480464
	338	0.457662
	339	0.733274
	340	0.388905
	341	0.575988
	342	0.247219
	343	0.406701
	344	0.401656
	345	0.563578
	346	0.514976
	347	0.498114
	348	0.524364
	349	0.533254
	350	0.520578
	351	0.598619
	352	0.473066
	353	0.589951
	354	0.696403
	355	0.615499
	356	0.268995
	357	0.557524
	358	0.395969
	359	0.444161
	360	0.315365
	361	0.4906
	362	0.624018
	363	0.598034
	364	0.326404
	365	0.434833
	366	0.504262
	367	0.624806
	368	0.537907
	369	0.299435
	370	0.558839
	371	0.366563
	372	0.325887
	373	0.293985
	374	0.373656
	375	0.316268
	376	0.455163
	377	0.387627
	378	0.498734
	379	0.566034
	380	0.284987
	381	0.709146
	382	0.658689
	383	0.385706
	384	0.655887
	385	0.371367
	386	0.621102
	387	0.496489
	388	0.452362
	389	0.33301
	390	0.583158
	391	0.495471
	392	0.640127
	393	0.459089
	394	0.331046
	395	0.458782
	396	0.577037
	397	0.396683
	398	0.440573
	399	0.287558
	400	0.388633
		0.296395
		0.372254
		0.495105
		0.551229
		0.413273
		0.652706
		0.562092
		0.437902
		0.606612
		0.339087
		0.563238
		0.258224
		0.34272
		0.429171
		0.577949
		0.549101
		0.381055
		0.346267
		0.6183
		0.424996
		0.439757
		0.533783
		0.406606
		0.316951
		0.439729
		0.392597
		0.347612
		0.477461
		0.290895
		0.330441
		0.404463
		0.576508
		0.352431
		0.42913
		0.537567
		0.3283
		0.312562
		0.404349
		0.505934
		0.434759
		0.471076
		0.585884
		0.33493
		0.476
		0.346559
		0.443823
		0.572077
		0.591442
		0.486543
		0.599972
		0.578281
		0.348
		0.301487
		0.453659
		0.445269
		0.588098
		0.362902
		0.614715
		0.462473
		0.567328
		0.55411
		0.325422
		0.57569
		0.459612
		0.321889
		0.469609
		0.393464
		0.467242
		0.282075
		0.567837
		0.323566
		0.613972
		0.504448
		0.37645
		0.383732
		0.365163
		0.692464
		0.285999
		0.304204
		0.402848
		0.465966
		0.359084
		0.361625
		0.491578
		0.467218
		0.452544
		0.369396
		0.398467
		0.268778
		0.61133
		0.551426
		0.57721
		0.262922
		0.323131
		0.38039
		0.382257
		0.409019
		0.472414
		0.492783
		0.358032
		0.547435
		0.494051
		0.334634
		0.404763
		0.55778
		0.47912
		0.331167
		0.643206
		0.395962
		0.528066
		0.380612
		0.417029
		0.327777
		0.463494
		0.607417
		0.402448
		0.405339
		0.444583
		0.35576
		0.41383
		0.467134
		0.479716
		0.46416
		0.421968
		0.325806
		0.573142
		0.580407
		0.372571
		0.465468
		0.340771
		0.442793
		0.457614
		0.592958
		0.539274
		0.53788
		0.428347
		0.336837
		0.323441
		0.38098
		0.339441
		0.501951
		0.460251
		0.398471
		0.412187
		0.559273
		0.456999
		0.555176
		0.333906
		0.60744
		0.362197
		0.595179
		0.558249
		0.493843
		0.549546
		0.444085
		0.44988
		0.388295
		0.480638
		0.244018
		0.49584
		0.475015
		0.534287
		0.661151
		0.407768
		0.539126
		0.518921
		0.542437
		0.3709
		0.444582
		0.452888
		0.526147
		0.559691
		0.463467
		0.376206
		0.455058
		0.623383
		0.515572
		0.286776
		0.531901
		0.320711
		0.349737
		0.388679
		0.455927
		0.418076
		0.49581
		0.572276
		0.61674
		0.456562
		0.324075
		0.587438
		0.409523
		0.622495
		0.31356
		0.389921
		0.347645
		0.380831
		0.525757
		0.427942
		0.433895
		0.612009
		0.63211
		0.396618
		0.416348
		0.482506
		0.525109
		0.397427
		0.491198
		0.430311
		0.444518
		0.394362
		0.561762
		0.470074
		0.399675
		0.403262
		0.335354
		0.426747
		0.459684
		0.45084
		0.35699
		0.335682
		0.46016
		0.496517
		0.473389
		0.511289
		0.440877
		0.369063
		0.513455
		0.381908
		0.357065
		0.470296
		0.305434
		0.406298
		0.49938
		0.309692
		0.500605
		0.359893
		0.439406
		0.373926
		0.387648
		0.545324
		0.388182
		0.418531
		0.722435
		0.407731
		0.396743
		0.525639
		0.528008
		0.506212
		0.353379
		0.434651
		0.528164
		0.409063
		0.550839
		0.550379
		0.42369
		0.630856
		0.321967
		0.366472
		0.41753
		0.396692
		0.395651
		0.328875
		0.431428
		0.362153
		0.358375
		0.557675
		0.436983
		0.599853
		0.666109
		0.634145
		0.510627
		0.517944
		0.703549
		0.367577
		0.37964
		0.386501
		0.456401
		0.373241
		0.362568
		0.329285
		0.599241
		0.627582
		0.38949
		0.498315
		0.51579
		0.638176
		0.446511
		0.433295
		0.553319
		0.409974
		0.29782
		0.589098
		0.273949
		0.297537
		0.53777
		0.383883
		0.569111
		0.506176
		0.604602
		0.676919
		0.324784
		0.680225
		0.586887
		0.64953
		0.504101
		0.396811
		0.478232
		0.433807
		0.625956
		0.422962
		0.372416
		0.636213
		0.30423
		0.39226
		0.457984
		0.534598
		0.443697
		0.406653
		0.727837
		0.425913
		0.270971
		0.384311
		0.515769
		0.43889
		0.39439
		0.609743
		0.756122
		0.556948
		0.46231
		0.46569
		0.485814
		0.384487
		0.419983
		0.700239
		0.426223
		0.453814
		0.658714
		0.366577
		0.500984
		0.424371
		0.437318
		0.485273
		0.632999
		0.559712
		0.571476
		0.424088
		0.473763
		0.431771
		0.565171
		0.277378
		0.3174
		0.551915
		0.616307
		0.580516
		0.548108
		0.523021
		0.628796
		0.444642
		0.448807
		0.328965
		0.584742
		0.71196
		0.387059
		0.335334
		0.569601
		0.536812
		0.613112
		0.414598
		0.633675
		0.445823
		0.37668
		0.465661
		0.420616
		0.482759
		0.526559
		0.585545
		0.290789
		0.506811
		0.559332
		0.493215
		0.495544
		0.540804
		0.414454
		0.505871
		0.356664
		0.386114
		0.521744
		0.634064
		0.582638
		0.647536
		0.461166
		0.541154
		0.355387
		0.495666
		0.423211
		0.416775
		0.285999
		0.527959
		0.626024
		0.389722
		0.601703
		0.326163
		0.427344
		0.599312
		0.449939
		0.465183
		0.339924
		0.428948
		0.316638
		0.535461
		0.473504
		0.471824
		0.49518
		0.396134
		0.415125
		0.335939
		0.376626
		0.397067
		0.320408
		0.469849
		0.557467
		0.597237
		0.386338
		0.403407
		0.401973
		0.558073
		0.387355
		0.480148
		0.426891
		0.436964
		0.48829
		0.457189
		0.305953
		0.442707
		0.430241
		0.333993
		0.46791
		0.368848
		0.581011
		0.339823
		0.366619
		0.558246
		0.383816
		0.466036
		0.388049
		0.438063
		0.446682
		0.464971
		0.414217
		0.527715
		0.416366
		0.508618
		0.478961
		0.386818
		0.411631
		0.548417
		0.392871
		0.489666
		0.404317
		0.559882
		0.543484
		0.507841
		0.583219
		0.741085
		0.592637
		0.417401
		0.385619
		0.43267
		0.449453
		0.595007
		0.344502
		0.420805
		0.561649
		0.510819
		0.488425
		0.582022
		0.35938
		0.460446
		0.445815
		0.456722
		0.584777
		0.5665
		0.512651
		0.486582
		0.405248
		0.584889
		0.468171
		0.64152
		0.521882
		0.556519
		0.569649
		0.545314
		0.498889
		0.43581
		0.397843
		0.632294
		0.614932
		0.693416
		0.701355
		0.54191
		0.605435
		0.427858
		0.559327
		0.544505
		0.493054
		0.663278
		0.575289
		0.498068
		0.535864
		0.599089
		0.351503
		0.560655
		0.55744
		0.549377
		0.492156
		0.545294
		0.547074
		0.475114
		0.553085
		0.50228
		0.537966
		0.534069
		0.640307
		0.64369
		0.615884
		0.692491
		0.50133
		0.629586
		0.485368
		0.600262
		0.435415
		0.566647
		0.619045
		0.546812
		0.584871
		0.454777
		0.519939
		0.63374
		0.545129
		0.449816
		0.355146
		0.479713
		0.483338
		0.508096
		0.470112
		0.576018
		0.543966
		0.705301
		0.612045
		0.64387
		0.55285
		0.625065
		0.572025
		0.632818
		0.665684
		0.494359
		0.549915
		0.390866
		0.417846
		0.471983
		0.519846
		0.322676
		0.511607
		0.383427
		0.649468
		0.406551
		0.330361
		0.427708
		0.610695
		0.341088
		0.400543
		0.265128
		0.386997
		0.421384
		0.416883
		0.272922
		0.378172
		0.473781
		0.447658
		0.4921
		0.455557
		0.42565
		0.735972
		0.305708
		0.302083
		0.515497
		0.495571
		0.31889
		0.576876
		0.275746
		0.306636
		0.460492
		0.471766
		0.504794
		0.516876
		0.366918
		0.436068
		0.368661
		0.280608
		0.30093
		0.299169
		0.377435
		0.416283
		0.279528
		0.357215
		0.598543
		0.566253
		0.62249
		0.399379
		0.510196
		0.51992
		0.400506
		0.554499
		0.408536
		0.484547
		0.337406
		0.365758
		0.400155
		0.315063
		0.568672
		0.476146
		0.409741
		0.403637
		0.516055
		0.568112
		0.673357
		0.375194
		0.385369
		0.57984
		0.282249
		0.298347
		0.305577
		0.409007
		0.519585

## Sheet: ssTorA tatA Transverse
Data		Normalized fluorescence at midcell										Tests
	Strain	JOE7568	JOE7570X	JOE7570G		Strain	JOE7568	JOE7570X	JOE7570G			WT vs ΔtatA / X
	Genotype	WT	ΔtatA / X	ΔtatA / G		Genotype	WT	ΔtatA / X	ΔtatA / G		p-value	0.145642
	1	0.652798	0.981019	0.890096		Mean	0.834837	0.844044	0.934337		Difference	0.00920736
	2	0.776287	0.79923	0.995136		StDev	0.0839834	0.0883902	0.0653068			WT vs ΔtatA / G
	3	0.755414	0.721847	0.92563		Num	350	400	400		p-value	1.13219e-61
	4	0.974591	0.723585	1		StError	0.0044891	0.00441951	0.00326534		Difference	0.0995
	5	0.749654	0.797734	0.959617								ΔtatA / X vs ΔtatA / G
	6	0.710433	0.793439	0.987208							p-value	1.76104e-52
	7	0.846832	0.983214	0.950599							Difference	0.0902926
	8	0.938675	0.678573	0.938017
	9	0.687279	0.828813	0.961457
	10	0.748537	0.674865	0.868894
	11	0.813154	0.876492	0.971268
	12	0.875857	0.806052	0.973331
	13	0.701894	0.744338	0.820368
	14	0.867333	0.889371	0.88898
	15	0.86854	0.795437	0.903957
	16	0.829954	0.817749	0.940214
	17	0.866228	0.890932	0.943146
	18	0.940318	0.96982	0.91195
	19	0.868997	0.878271	0.940944
	20	0.938999	0.964923	0.908853
	21	0.875482	0.844133	0.99221
	22	0.961038	0.802429	0.966307
	23	0.650083	0.799599	0.948954
	24	0.795153	0.709308	1
	25	0.673274	0.711781	0.974246
	26	0.89133	0.651383	1
	27	0.701278	0.788262	0.932011
	28	0.795797	0.801905	0.866367
	29	0.868615	0.817611	0.975131
	30	0.854577	0.868957	0.830744
	31	0.773213	0.921933	0.978677
	32	0.860582	0.796994	0.997105
	33	0.715479	0.925889	0.980235
	34	0.699011	0.76308	0.986983
	35	0.830267	0.889191	0.876102
	36	0.835208	0.911952	0.978514
	37	0.783027	0.894683	0.892809
	38	0.851027	0.767044	0.876409
	39	0.717337	0.94528	0.962946
	40	0.817278	0.848949	0.958719
	41	0.871702	0.903033	0.99361
	42	0.869429	0.875731	0.979167
	43	0.770545	0.815519	0.96959
	44	0.840767	0.851994	0.976101
	45	0.998324	0.775878	0.89307
	46	0.781839	0.973846	0.989865
	47	0.968256	0.977953	0.969376
	48	0.852163	0.888237	0.991753
	49	0.954038	0.939966	0.973977
	50	0.806168	0.843747	0.949251
	51	0.736961	0.943186	0.741051
	52	0.676965	0.925179	0.926217
	53	0.843537	0.818467	0.72673
	54	0.708036	0.647757	0.887418
	55	0.685805	0.810692	0.93627
	56	0.784798	0.693998	0.868711
	57	0.890152	0.875725	1
	58	0.722533	0.682053	0.946966
	59	0.941524	0.814716	0.89886
	60	0.69796	0.746158	0.987782
	61	0.817274	0.73613	1
	62	0.897931	0.774669	0.999238
	63	0.872895	0.976437	0.945829
	64	0.727308	0.88634	0.956222
	65	0.857731	0.742917	1
	66	0.768072	0.940555	1
	67	0.979034	0.685519	1
	68	1	1	0.885457
	69	0.960096	0.919854	0.876069
	70	0.932908	0.932437	0.840614
	71	0.803056	0.921805	0.897912
	72	0.893056	0.737627	0.90967
	73	0.774494	0.912467	1
	74	0.90683	0.84711	0.958248
	75	0.923723	0.963216	0.970922
	76	0.831609	0.810398	0.959674
	77	0.749321	0.844865	1
	78	0.788048	0.900151	0.940219
	79	0.814127	0.97859	0.965125
	80	0.860316	0.864109	1
	81	0.827326	0.955807	0.971669
	82	0.899601	0.757405	1
	83	0.861837	0.85942	0.99551
	84	0.795139	0.846554	1
	85	0.940615	0.958539	0.954613
	86	0.803397	0.867155	0.903
	87	0.73708	0.961305	0.998021
	88	0.958615	0.842309	0.863731
	89	0.682555	0.741616	0.948462
	90	0.806779	0.877894	0.874414
	91	0.958132	0.893649	0.986624
	92	0.926506	0.923164	0.803685
	93	0.872541	0.712627	0.959588
	94	0.786022	0.699845	0.992855
	95	0.994784	0.779133	0.862633
	96	0.788496	0.74493	0.864788
	97	0.829983	0.895121	0.947671
	98	0.974651	0.574708	0.912188
	99	0.691094	0.758617	0.916529
	100	0.867131	0.793866	0.944845
	101	0.885781	0.88121	0.97619
	102	0.803909	0.851251	0.954144
	103	0.803793	0.931614	0.940019
	104	0.957451	0.744614	0.952662
	105	0.809522	0.700296	0.997692
	106	0.912555	0.877146	0.938305
	107	0.96609	0.794488	0.980259
	108	0.813768	0.88448	0.995265
	109	0.869304	0.974733	0.921803
	110	0.80309	0.853604	0.976346
	111	0.85909	0.758755	0.966066
	112	0.864212	0.949849	0.861575
	113	0.973676	0.863627	0.933391
	114	0.872624	0.923154	0.852484
	115	0.927987	0.807588	0.961895
	116	0.824852	0.776059	0.983672
	117	0.781085	0.73413	0.920798
	118	0.900308	0.923271	0.978884
	119	0.785594	0.828206	0.962168
	120	0.787833	0.842642	0.987348
	121	0.845621	0.880044	0.982053
	122	0.85697	0.787001	0.948848
	123	0.884477	0.776332	0.988084
	124	0.804141	0.948367	0.96652
	125	0.703982	0.90887	0.985493
	126	0.847068	0.832196	0.927657
	127	0.754192	0.960346	0.981041
	128	0.746121	0.826885	0.974835
	129	0.879226	0.820641	0.663708
	130	0.67909	0.916409	0.79344
	131	0.700152	0.958457	0.959163
	132	0.936109	0.882449	0.87277
	133	0.900835	0.911608	0.881277
	134	0.900808	0.882286	0.961045
	135	0.853754	0.582596	0.952321
	136	0.748452	0.776639	0.926802
	137	0.966335	0.807041	1
	138	0.822772	0.844706	0.881592
	139	0.884535	0.79293	0.997927
	140	0.838566	0.708673	0.972803
	141	0.625859	0.731745	1
	142	0.687669	0.722959	0.968737
	143	0.878453	0.689282	0.776597
	144	0.839958	0.910447	1
	145	0.779731	0.703014	1
	146	0.726091	0.666631	0.898352
	147	0.93705	0.983101	1
	148	0.834124	0.819926	0.970738
	149	0.922028	0.837518	0.975323
	150	0.621013	0.768112	1
	151	0.788332	0.694258	0.939667
	152	0.941039	0.904025	1
	153	0.866321	0.856964	0.828902
	154	0.880033	0.635772	1
	155	0.903438	0.736692	0.896592
	156	0.726399	0.810724	0.997422
	157	0.891366	0.858347	0.884559
	158	0.773905	0.689171	0.953663
	159	0.963048	0.743208	0.965325
	160	0.790566	0.932475	0.878482
	161	0.808619	0.734588	0.849977
	162	0.731215	0.865971	0.988181
	163	0.81779	0.841802	0.880238
	164	0.978477	0.90947	0.911109
	165	0.924401	0.819543	0.800596
	166	0.680186	0.864713	0.90946
	167	0.857133	0.884276	0.926869
	168	0.946453	0.772047	0.977024
	169	0.78612	0.708809	0.923843
	170	0.865181	0.824409	0.969532
	171	0.821804	0.762513	0.926942
	172	0.783632	0.645261	0.941291
	173	0.806326	0.911871	0.973002
	174	0.765447	0.624078	0.859395
	175	0.62893	1	0.953933
	176	0.917163	0.913237	0.989916
	177	0.827919	1	0.973801
	178	0.787388	0.911728	0.992826
	179	0.817584	0.903963	0.927491
	180	0.895861	0.747356	0.833586
	181	0.811381	0.930744	0.863318
	182	0.996248	0.952965	0.733939
	183	0.890761	0.90925	0.949817
	184	0.753821	0.886504	0.975479
	185	0.851153	0.835757	0.977516
	186	0.961159	0.863397	0.929973
	187	0.775927	0.932222	0.991863
	188	0.775643	0.928485	0.923663
	189	0.760405	0.828042	0.942267
	190	0.876566	0.863048	0.992527
	191	0.792168	0.641881	0.914416
	192	0.840696	0.853463	0.969801
	193	0.920462	0.836935	0.801953
	194	0.93116	0.831356	0.879192
	195	0.788694	0.892948	0.960427
	196	0.948958	0.947905	0.994021
	197	0.931587	0.843977	0.995542
	198	0.947964	0.847729	0.940525
	199	0.948905	0.676305	0.98673
	200	0.870901	0.842245	0.854114
	201	0.837663	0.788522	0.955991
	202	0.907152	0.803034	0.945946
	203	0.815077	0.675763	0.916496
	204	0.964776	0.901131	0.957615
		0.693057	0.795932	0.970592
		0.792268	0.83674	0.972321
		0.838114	0.694399	0.948432
		0.811652	0.860093	0.622777
		0.830259	0.809134	1
		0.787815	0.887956	0.910886
		0.804243	0.966624	0.956489
		0.789024	0.803061	0.925186
		0.718341	0.962021	1
		0.831509	0.884603	0.801804
		0.817816	0.793389	0.838472
		0.699918	0.954888	0.895631
		0.8647	0.920474	0.935627
		0.781489	0.765558	0.866274
		0.917853	0.923144	1
		0.833359	0.936918	0.818558
		0.841013	0.956992	0.861754
		0.76886	0.896976	0.984986
		0.830243	0.92421	0.978612
		0.766448	0.921717	0.878985
		0.969356	0.867611	0.964947
		0.719036	0.872987	0.998645
		0.960956	0.885214	0.951331
		0.828725	0.98095	0.963765
		0.856378	0.987346	0.948128
		0.768055	0.748114	0.97718
		0.845301	0.811523	1
		0.920557	0.791586	0.973041
		0.898736	0.813492	1
		0.713082	0.763687	0.99845
		1	0.924668	1
		0.828272	0.972172	0.880614
		0.86879	0.789205	0.792611
		0.901062	0.898898	1
		0.844101	0.819887	0.92164
		0.829395	0.87961	1
		0.938809	0.762181	0.980098
		0.776153	0.855373	0.989061
		0.900707	0.85706	1
		0.967221	0.901934	1
		0.860274	0.728944	0.881757
		0.878128	0.770669	0.753991
		0.814341	0.769872	0.742852
		0.892977	0.829668	0.678702
		0.834547	0.893718	0.986243
		0.870893	0.796119	0.970544
		0.66987	0.933644	0.974267
		0.877491	0.803341	0.981134
		0.848419	0.750625	0.976438
		0.884788	0.863061	0.897458
		0.8608	0.94047	0.96306
		0.705278	0.839933	0.973626
		0.669565	0.950191	0.918316
		0.800465	0.932591	0.926968
		0.920027	0.965096	0.985143
		0.865074	0.856378	0.860311
		0.926498	0.848761	0.810338
		0.891513	0.745908	0.974611
		0.717244	0.95442	0.920368
		0.842406	0.921965	0.999284
		0.72312	0.937722	0.881383
		0.730153	0.983939	0.978935
		0.811885	0.935064	0.948958
		0.857012	0.851738	0.981266
		0.752595	0.875761	0.949394
		0.966761	0.922521	0.966533
		0.788547	0.992944	0.964743
		0.866622	0.956635	0.961922
		0.953731	0.93694	0.85115
		0.770023	0.770384	0.986502
		0.927181	0.88555	0.958942
		0.836856	0.683134	0.983131
		0.762879	0.89261	0.992357
		0.766021	0.778273	0.901822
		0.93547	0.843708	0.721405
		0.892007	0.960007	0.977135
		0.791762	0.838683	0.979797
		0.943022	0.7574	0.985949
		0.836941	0.841315	0.805021
		0.823281	0.799316	0.823046
		0.750776	0.763057	0.758554
		0.769845	0.815376	0.908564
		0.813203	0.944744	0.97303
		0.705645	0.878509	0.955674
		0.916853	0.877818	0.92733
		0.764551	0.868164	0.883005
		0.802383	0.939902	0.869037
		0.68295	0.840417	0.916401
		0.863801	0.844037	0.765656
		0.898426	0.884943	1
		0.743635	0.937958	0.946942
		0.883356	0.875431	0.942016
		0.885886	0.950161	0.982089
		0.752912	0.829617	0.876351
		0.73652	0.871711	0.945855
		0.948398	0.957073	0.856266
		0.745415	0.941582	0.947894
		0.860719	0.962007	0.917808
		0.810075	0.774856	0.859994
		0.794205	0.968168	1
		0.770744	0.695864	0.915358
		0.928158	0.840938	0.944765
		0.762761	0.833393	0.99992
		0.816941	0.726648	0.990685
		0.819469	0.752282	1
		0.905412	0.623406	0.996877
		0.962492	0.676486	0.936316
		0.774755	0.631912	0.946426
		0.889283	0.822508	0.961618
		0.619219	0.986579	1
		0.727043	0.841689	0.956523
		0.727579	0.943912	0.842798
		0.793045	0.965151	0.883428
		0.932476	0.725494	0.95174
		0.837139	0.787488	0.883764
		0.975613	0.777247	0.980067
		0.79346	0.804594	0.904927
		0.959019	0.862873	0.820566
		0.832722	0.716502	0.942642
		0.92572	0.791706	0.934304
		0.959832	0.78983	0.970246
		0.993098	0.853015	0.953546
		0.739223	0.941411	0.960607
		0.81475	0.91722	0.993919
		0.917645	0.932843	0.91807
		0.985759	0.89788	0.879987
		0.898357	0.799268	0.984995
		0.78026	0.668193	0.983066
		0.885999	0.729624	0.969784
		0.892736	0.727606	0.978935
		0.86675	0.724403	0.645278
		0.823106	0.811639	0.849934
		0.885099	0.872962	0.879616
		0.875311	0.877053	0.977858
		0.700661	0.849794	0.976963
		0.793414	0.820431	0.974067
		0.917694	0.82021	0.874332
		0.699132	0.807272	0.933287
		0.79975	0.956191	1
		0.787341	0.783668	0.901578
		0.870318	0.765639	0.999842
		0.847382	0.755561	0.885784
		0.875463	0.891231	0.947216
		0.960246	0.942127	1
		0.770369	0.974415	0.868238
		0.85002	0.781679	0.937752
			0.856786	0.910223
			0.86881	0.941902
			0.866989	0.951021
			0.857688	1
			0.936458	0.826653
			0.872039	0.795572
			0.922839	0.93189
			0.962905	0.879211
			0.752617	0.97214
			1	0.989782
			0.808651	0.983789
			0.696837	0.999186
			0.895142	0.867202
			0.759309	0.941616
			0.967582	0.877627
			0.75088	0.985562
			0.882067	0.978272
			0.767863	0.891439
			0.836111	0.936447
			0.85265	0.971646
			0.944589	0.957295
			0.822423	0.97451
			0.968151	0.945073
			0.996618	0.927001
			0.821733	0.913371
			0.928125	0.913472
			0.909308	0.842839
			0.924886	0.956365
			0.90561	0.869461
			0.969833	0.946015
			0.864902	0.964675
			0.79004	0.892883
			0.818005	0.881464
			0.899756	0.946182
			0.740683	0.743511
			0.870038	0.894877
			0.901534	0.971733
			0.882499	0.894427
			0.909348	0.925278
			0.896222	0.93533
			0.826619	0.949969
			0.877444	0.978227
			0.735891	1
			0.684544	1
			0.945423	0.98426
			0.94295	0.952777
			0.806874	0.983017
			0.796908	0.966333
			0.792099	0.945797
			0.832135	0.974866

[truncated: 3 more sheets: PBP2 tatA Transverse, PBP1a tatA Transverse, MreB tatA Transverse]
